# Supplementary material for: Nondestructive flash cathode recycling
Source: Nat Commun. 2024 Jul 24;15:6250. doi: 10.1038/s41467-024-50324-x (PMC11269590; doi:10.1038/s41467-024-50324-x)
Supplement: Supplementary file 6 — Source Data [file 41467_2024_50324_MOESM6_ESM.xlsx]

## Sheet: Fig.1c
	FJH	Pyro	Hydro
Operation simplicity	4	2	3
Energy conservation	5	2	3
GHG emission	4	1	2
Water conservation	5	3	2
Profit	4.5	3	2
Performance	4.5	5	5

## Sheet: Fig.1d
Time (s)	Current (A)
3e-05	0.95477
8e-05	2.48325
0.00013	4.01174
0.00018	0.57265
0.00023	0.19053
0.00028	2.48325
0.00033	2.48325
0.00038	1.33689
0.00043	1.33689
0.00048	2.48325
0.00053	0.95477
0.00058	2.86537
0.00063	2.10113
0.00068	0.95477
0.00073	2.10113
0.00078	2.86537
0.00083	1.33689
0.00088	0.57265
0.00093	2.48325
0.00098	2.86537
0.00103	1.33689
0.00108	0.95477
0.00113	0.57265
0.00118	1.71901
0.00123	2.10113
0.00128	1.71901
0.00133	-0.1916
0.00138	1.33689
0.00143	2.86537
0.00148	2.10113
0.00153	0.57265
0.00158	0.57265
0.00163	2.86537
0.00168	2.86537
0.00173	1.33689
0.00178	0.95477
0.00183	2.10113
0.00188	2.10113
0.00193	1.33689
0.00198	1.71901
0.00203	1.33689
0.00208	2.86537
0.00213	0.95477
0.00218	1.33689
0.00223	1.33689
0.00228	3.24749
0.00233	2.10113
0.00238	0.19053
0.00243	1.71901
0.00248	2.86537
0.00253	3.24749
0.00258	2.10113
0.00263	1.33689
0.00268	2.10113
0.00273	2.86537
0.00278	3.24749
0.00283	0.95477
0.00288	0.57265
0.00293	1.33689
0.00298	3.24749
0.00303	2.10113
0.00308	0.19053
0.00313	2.86537
0.00318	2.10113
0.00323	2.48325
0.00328	0.19053
0.00333	2.48325
0.00338	2.86537
0.00343	1.33689
0.00348	0.57265
0.00353	-0.1916
0.00358	-0.95584
0.00363	-2.48432
0.00368	2.10113
0.00373	2.86537
0.00378	5.92234
0.00383	3.24749
0.00388	1.33689
0.00393	0.57265
0.00398	1.33689
0.00403	2.86537
0.00408	3.24749
0.00413	3.62962
0.00418	1.33689
0.00423	2.86537
0.00428	2.86537
0.00433	-0.95584
0.00438	0.19053
0.00443	0.95477
0.00448	1.71901
0.00453	5.1581
0.00458	1.33689
0.00463	1.33689
0.00468	0.95477
0.00473	2.86537
0.00478	2.48325
0.00483	-1.33796
0.00488	2.86537
0.00493	2.86537
0.00498	1.71901
0.00503	0.19053
0.00508	2.48325
0.00513	1.33689
0.00518	2.10113
0.00523	3.62962
0.00528	0.57265
0.00533	1.33689
0.00538	0.95477
0.00543	0.95477
0.00548	2.86537
0.00553	2.86537
0.00558	2.86537
0.00563	2.48325
0.00568	-0.1916
0.00573	1.33689
0.00578	1.71901
0.00583	2.86537
0.00588	0.95477
0.00593	1.71901
0.00598	3.24749
0.00603	2.10113
0.00608	0.95477
0.00613	2.10113
0.00618	-0.57372
0.00623	2.86537
0.00628	7.06871
0.00633	3.62962
0.00638	1.33689
0.00643	1.71901
0.00648	2.86537
0.00653	0.57265
0.00658	0.95477
0.00663	-0.1916
0.00668	2.86537
0.00673	-0.1916
0.00678	0.95477
0.00683	1.33689
0.00688	3.24749
0.00693	2.86537
0.00698	2.86537
0.00703	4.77598
0.00708	2.10113
0.00713	0.95477
0.00718	2.10113
0.00723	0.95477
0.00728	1.33689
0.00733	3.24749
0.00738	2.86537
0.00743	0.95477
0.00748	2.48325
0.00753	1.71901
0.00758	2.48325
0.00763	1.33689
0.00768	2.10113
0.00773	3.62962
0.00778	3.62962
0.00783	1.71901
0.00788	3.24749
0.00793	1.71901
0.00798	3.24749
0.00803	5.1581
0.00808	0.95477
0.00813	2.10113
0.00818	2.86537
0.00823	1.71901
0.00828	2.86537
0.00833	1.33689
0.00838	1.33689
0.00843	2.86537
0.00848	2.10113
0.00853	-0.1916
0.00858	1.33689
0.00863	2.86537
0.00868	2.86537
0.00873	3.24749
0.00878	2.48325
0.00883	3.24749
0.00888	2.10113
0.00893	1.33689
0.00898	1.33689
0.00903	2.48325
0.00908	3.62962
0.00913	2.10113
0.00918	1.33689
0.00923	2.48325
0.00928	2.86537
0.00933	1.33689
0.00938	0.95477
0.00943	2.48325
0.00948	2.48325
0.00953	2.48325
0.00958	2.48325
0.00963	1.33689
0.00968	2.10113
0.00973	2.86537
0.00978	2.48325
0.00983	0.95477
0.00988	2.48325
0.00993	2.86537
0.00998	2.10113
0.01003	2.48325
0.01008	2.48325
0.01013	2.48325
0.01018	2.86537
0.01023	1.71901
0.01028	1.33689
0.01033	1.33689
0.01038	2.86537
0.01043	1.33689
0.01048	0.57265
0.01053	0.95477
0.01058	3.24749
0.01063	2.86537
0.01068	1.33689
0.01073	2.48325
0.01078	2.10113
0.01083	2.86537
0.01088	2.10113
0.01093	2.10113
0.01098	1.71901
0.01103	2.10113
0.01108	2.10113
0.01113	2.48325
0.01118	1.33689
0.01123	2.48325
0.01128	2.86537
0.01133	2.10113
0.01138	0.95477
0.01143	1.71901
0.01148	2.86537
0.01153	2.48325
0.01158	0.95477
0.01163	2.48325
0.01168	3.62962
0.01173	4.01174
0.01178	2.86537
0.01183	0.19053
0.01188	5.1581
0.01193	5.92234
0.01198	2.48325
0.01203	0.95477
0.01208	1.33689
0.01213	3.24749
0.01218	2.48325
0.01223	2.10113
0.01228	2.48325
0.01233	3.24749
0.01238	1.71901
0.01243	4.01174
0.01248	0.95477
0.01253	3.24749
0.01258	3.62962
0.01263	1.33689
0.01268	-0.95584
0.01273	1.71901
0.01278	2.10113
0.01283	2.10113
0.01288	0.19053
0.01293	2.48325
0.01298	3.24749
0.01303	4.77598
0.01308	0.95477
0.01313	2.10113
0.01318	4.01174
0.01323	5.1581
0.01328	2.48325
0.01333	0.57265
0.01338	-0.57372
0.01343	2.86537
0.01348	0.95477
0.01353	1.33689
0.01358	4.39386
0.01363	5.54022
0.01368	2.10113
0.01373	2.86537
0.01378	2.10113
0.01383	3.24749
0.01388	3.62962
0.01393	2.86537
0.01398	0.95477
0.01403	2.86537
0.01408	2.86537
0.01413	5.54022
0.01418	1.33689
0.01423	-0.95584
0.01428	1.71901
0.01433	2.10113
0.01438	2.10113
0.01443	0.57265
0.01448	2.10113
0.01453	3.62962
0.01458	2.10113
0.01463	-1.33796
0.01468	2.10113
0.01473	2.86537
0.01478	4.39386
0.01483	3.24749
0.01488	0.95477
0.01493	2.48325
0.01498	3.24749
0.01503	2.10113
0.01508	1.33689
0.01513	-0.1916
0.01518	2.86537
0.01523	3.24749
0.01528	1.33689
0.01533	1.33689
0.01538	2.86537
0.01543	3.24749
0.01548	1.71901
0.01553	2.86537
0.01558	2.86537
0.01563	5.54022
0.01568	1.33689
0.01573	0.95477
0.01578	2.10113
0.01583	2.86537
0.01588	2.10113
0.01593	3.24749
0.01598	0.95477
0.01603	3.62962
0.01608	4.01174
0.01613	2.10113
0.01618	1.33689
0.01623	1.33689
0.01628	2.86537
0.01633	2.48325
0.01638	1.71901
0.01643	2.86537
0.01648	1.33689
0.01653	3.24749
0.01658	3.62962
0.01663	2.10113
0.01668	2.10113
0.01673	3.62962
0.01678	3.24749
0.01683	-0.1916
0.01688	2.86537
0.01693	2.48325
0.01698	3.62962
0.01703	1.33689
0.01708	2.86537
0.01713	4.01174
0.01718	3.24749
0.01723	2.86537
0.01728	2.48325
0.01733	2.86537
0.01738	2.86537
0.01743	2.10113
0.01748	0.19053
0.01753	2.86537
0.01758	4.01174
0.01763	2.86537
0.01768	2.48325
0.01773	2.86537
0.01778	3.62962
0.01783	3.62962
0.01788	3.24749
0.01793	2.10113
0.01798	3.24749
0.01803	4.01174
0.01808	2.86537
0.01813	2.48325
0.01818	3.62962
0.01823	3.24749
0.01828	2.86537
0.01833	2.86537
0.01838	2.86537
0.01843	2.86537
0.01848	4.01174
0.01853	2.86537
0.01858	2.10113
0.01863	3.62962
0.01868	4.01174
0.01873	2.86537
0.01878	2.10113
0.01883	2.48325
0.01888	1.71901
0.01893	2.86537
0.01898	2.86537
0.01903	1.33689
0.01908	2.86537
0.01913	4.01174
0.01918	2.86537
0.01923	2.10113
0.01928	3.62962
0.01933	4.39386
0.01938	4.01174
0.01943	2.48325
0.01948	3.24749
0.01953	4.01174
0.01958	4.01174
0.01963	2.48325
0.01968	2.86537
0.01973	4.01174
0.01978	3.24749
0.01983	2.86537
0.01988	2.48325
0.01993	3.24749
0.01998	2.48325
0.02003	2.86537
0.02008	5.1581
0.02013	5.1581
0.02018	2.86537
0.02023	1.71901
0.02028	0.95477
0.02033	4.01174
0.02038	5.54022
0.02043	5.92234
0.02048	4.77598
0.02053	3.24749
0.02058	5.92234
0.02063	7.45083
0.02068	2.86537
0.02073	2.86537
0.02078	0.57265
0.02083	4.01174
0.02088	4.01174
0.02093	2.86537
0.02098	4.01174
0.02103	3.24749
0.02108	2.10113
0.02113	4.01174
0.02118	5.54022
0.02123	0.95477
0.02128	4.01174
0.02133	5.54022
0.02138	2.86537
0.02143	2.86537
0.02148	7.06871
0.02153	4.01174
0.02158	1.71901
0.02163	3.24749
0.02168	3.24749
0.02173	2.86537
0.02178	3.24749
0.02183	2.86537
0.02188	4.01174
0.02193	6.30446
0.02198	4.01174
0.02203	3.24749
0.02208	4.39386
0.02213	7.06871
0.02218	5.54022
0.02223	4.39386
0.02228	3.24749
0.02233	4.01174
0.02238	2.86537
0.02243	1.33689
0.02248	2.86537
0.02253	2.86537
0.02258	4.01174
0.02263	5.54022
0.02268	5.1581
0.02273	4.39386
0.02278	2.48325
0.02283	9.36143
0.02288	4.39386
0.02293	4.01174
0.02298	5.1581
0.02303	4.01174
0.02308	5.1581
0.02313	7.06871
0.02318	1.33689
0.02323	4.39386
0.02328	5.54022
0.02333	5.54022
0.02338	4.77598
0.02343	3.62962
0.02348	5.1581
0.02353	5.1581
0.02358	7.83295
0.02363	5.92234
0.02368	3.62962
0.02373	2.86537
0.02378	5.92234
0.02383	2.86537
0.02388	4.39386
0.02393	7.45083
0.02398	4.39386
0.02403	5.54022
0.02408	4.39386
0.02413	5.54022
0.02418	5.54022
0.02423	2.48325
0.02428	5.92234
0.02433	3.24749
0.02438	5.1581
0.02443	9.74355
0.02448	6.30446
0.02453	5.54022
0.02458	5.54022
0.02463	5.54022
0.02468	4.39386
0.02473	6.30446
0.02478	6.68658
0.02483	7.06871
0.02488	6.68658
0.02493	5.1581
0.02498	7.06871
0.02503	7.45083
0.02508	6.68658
0.02513	5.54022
0.02518	5.1581
0.02523	7.06871
0.02528	6.30446
0.02533	5.54022
0.02538	6.68658
0.02543	6.30446
0.02548	5.92234
0.02553	6.30446
0.02558	7.06871
0.02563	8.21507
0.02568	7.45083
0.02573	5.92234
0.02578	5.92234
0.02583	7.45083
0.02588	7.83295
0.02593	6.30446
0.02598	6.68658
0.02603	7.06871
0.02608	8.21507
0.02613	6.30446
0.02618	6.30446
0.02623	5.92234
0.02628	7.06871
0.02633	7.83295
0.02638	7.45083
0.02643	6.30446
0.02648	7.06871
0.02653	7.45083
0.02658	7.83295
0.02663	6.30446
0.02668	8.21507
0.02673	8.59719
0.02678	7.45083
0.02683	6.30446
0.02688	6.30446
0.02693	7.83295
0.02698	8.59719
0.02703	8.21507
0.02708	7.83295
0.02713	7.83295
0.02718	8.21507
0.02723	7.83295
0.02728	7.83295
0.02733	7.83295
0.02738	8.97931
0.02743	8.21507
0.02748	7.45083
0.02753	7.83295
0.02758	8.21507
0.02763	9.74355
0.02768	8.59719
0.02773	7.45083
0.02778	8.97931
0.02783	9.36143
0.02788	8.97931
0.02793	7.06871
0.02798	8.59719
0.02803	8.59719
0.02808	9.36143
0.02813	8.59719
0.02818	8.21507
0.02823	9.36143
0.02828	10.1257
0.02833	8.97931
0.02838	12.0363
0.02843	10.1257
0.02848	11.6542
0.02853	13.5648
0.02858	13.5648
0.02863	2.48325
0.02868	2.48325
0.02873	12.0363
0.02878	10.1257
0.02883	9.36143
0.02888	10.1257
0.02893	10.5078
0.02898	10.5078
0.02903	9.36143
0.02908	10.1257
0.02913	9.74355
0.02918	10.5078
0.02923	9.74355
0.02928	8.59719
0.02933	9.36143
0.02938	11.272
0.02943	10.1257
0.02948	9.74355
0.02953	10.1257
0.02958	12.0363
0.02963	9.36143
0.02968	9.36143
0.02973	10.8899
0.02978	11.6542
0.02983	10.8899
0.02988	10.5078
0.02993	10.5078
0.02998	10.8899
0.03003	12.0363
0.03008	13.1826
0.03013	11.272
0.03018	7.45083
0.03023	10.1257
0.03028	11.272
0.03033	11.6542
0.03038	11.272
0.03043	11.272
0.03048	14.7111
0.03053	8.97931
0.03058	12.0363
0.03063	11.6542
0.03068	12.0363
0.03073	13.5648
0.03078	8.59719
0.03083	12.0363
0.03088	11.6542
0.03093	11.6542
0.03098	10.8899
0.03103	10.1257
0.03108	12.0363
0.03113	13.1826
0.03118	11.6542
0.03123	10.5078
0.03128	9.74355
0.03133	9.74355
0.03138	13.5648
0.03143	11.6542
0.03148	12.0363
0.03153	12.0363
0.03158	12.4184
0.03163	12.4184
0.03168	10.1257
0.03173	12.0363
0.03178	13.5648
0.03183	11.272
0.03188	10.1257
0.03193	13.1826
0.03198	14.7111
0.03203	12.8005
0.03208	10.5078
0.03213	12.0363
0.03218	13.1826
0.03223	14.7111
0.03228	12.4184
0.03233	11.6542
0.03238	13.5648
0.03243	14.329
0.03248	16.2396
0.03253	12.8005
0.03258	10.8899
0.03263	13.9469
0.03268	15.0932
0.03273	13.9469
0.03278	13.5648
0.03283	14.329
0.03288	14.329
0.03293	13.9469
0.03298	12.4184
0.03303	13.9469
0.03308	15.0932
0.03313	14.329
0.03318	15.0932
0.03323	13.5648
0.03328	14.7111
0.03333	15.0932
0.03338	13.5648
0.03343	13.5648
0.03348	15.0932
0.03353	14.7111
0.03358	13.9469
0.03363	14.329
0.03368	13.9469
0.03373	16.6217
0.03378	13.5648
0.03383	13.5648
0.03388	13.1826
0.03393	14.7111
0.03398	15.4754
0.03403	15.8575
0.03408	14.7111
0.03413	16.2396
0.03418	15.4754
0.03423	15.0932
0.03428	13.1826
0.03433	15.8575
0.03438	15.8575
0.03443	15.4754
0.03448	15.4754
0.03453	15.0932
0.03458	16.6217
0.03463	17.0038
0.03468	16.6217
0.03473	15.0932
0.03478	16.6217
0.03483	16.6217
0.03488	16.2396
0.03493	15.8575
0.03498	16.2396
0.03503	17.0038
0.03508	17.386
0.03513	17.386
0.03518	15.4754
0.03523	16.6217
0.03528	17.386
0.03533	17.0038
0.03538	16.2396
0.03543	16.6217
0.03548	17.7681
0.03553	17.386
0.03558	17.0038
0.03563	17.7681
0.03568	17.386
0.03573	18.5323
0.03578	17.0038
0.03583	16.6217
0.03588	17.7681
0.03593	18.9145
0.03598	16.6217
0.03603	16.6217
0.03608	18.1502
0.03613	18.9145
0.03618	18.5323
0.03623	17.7681
0.03628	16.6217
0.03633	18.5323
0.03638	19.6787
0.03643	18.1502
0.03648	17.7681
0.03653	18.1502
0.03658	18.9145
0.03663	19.6787
0.03668	17.7681
0.03673	18.1502
0.03678	18.5323
0.03683	19.2966
0.03688	20.0608
0.03693	16.6217
0.03698	17.386
0.03703	20.8251
0.03708	18.1502
0.03713	19.2966
0.03718	20.4429
0.03723	18.1502
0.03728	18.9145
0.03733	17.0038
0.03738	18.5323
0.03743	22.3535
0.03748	20.8251
0.03753	20.4429
0.03758	19.6787
0.03763	19.2966
0.03768	19.6787
0.03773	19.2966
0.03778	19.6787
0.03783	18.5323
0.03788	21.9714
0.03793	22.7357
0.03798	20.8251
0.03803	19.2966
0.03808	22.7357
0.03813	18.5323
0.03818	19.2966
0.03823	23.882
0.03828	22.7357
0.03833	22.3535
0.03838	21.5893
0.03843	20.8251
0.03848	19.6787
0.03853	22.3535
0.03858	19.2966
0.03863	20.4429
0.03868	19.2966
0.03873	21.5893
0.03878	21.5893
0.03883	22.3535
0.03888	21.5893
0.03893	23.4999
0.03898	25.7926
0.03903	21.5893
0.03908	20.0608
0.03913	20.0608
0.03918	22.3535
0.03923	21.9714
0.03928	21.5893
0.03933	21.2072
0.03938	23.882
0.03943	24.2642
0.03948	25.0284
0.03953	21.9714
0.03958	26.5569
0.03963	24.6463
0.03968	23.882
0.03973	22.3535
0.03978	25.7926
0.03983	22.7357
0.03988	25.0284
0.03993	23.4999
0.03998	23.882
0.04003	24.2642
0.04008	25.4105
0.04013	25.0284
0.04018	23.4999
0.04023	22.3535
0.04028	26.5569
0.04033	25.7926
0.04038	23.882
0.04043	23.4999
0.04048	25.7926
0.04053	28.0854
0.04058	25.7926
0.04063	23.882
0.04068	25.7926
0.04073	26.1748
0.04078	25.0284
0.04083	25.4105
0.04088	25.7926
0.04093	23.1178
0.04098	26.5569
0.04103	25.4105
0.04108	25.7926
0.04113	27.3211
0.04118	25.0284
0.04123	25.7926
0.04128	26.939
0.04133	26.5569
0.04138	26.5569
0.04143	29.996
0.04148	24.6463
0.04153	26.939
0.04158	27.7033
0.04163	27.7033
0.04168	26.939
0.04173	27.7033
0.04178	28.4675
0.04183	26.939
0.04188	27.7033
0.04193	26.5569
0.04198	29.996
0.04203	29.2317
0.04208	26.5569
0.04213	25.7926
0.04218	27.3211
0.04223	28.4675
0.04228	26.5569
0.04233	26.1748
0.04238	27.3211
0.04243	26.939
0.04248	27.7033
0.04253	28.4675
0.04258	28.4675
0.04263	28.0854
0.04268	28.8496
0.04273	28.0854
0.04278	26.939
0.04283	28.8496
0.04288	28.8496
0.04293	27.3211
0.04298	27.3211
0.04303	26.939
0.04308	28.0854
0.04313	29.6138
0.04318	28.0854
0.04323	28.0854
0.04328	28.0854
0.04333	29.2317
0.04338	28.4675
0.04343	27.3211
0.04348	26.5569
0.04353	28.4675
0.04358	28.8496
0.04363	26.939
0.04368	26.939
0.04373	27.7033
0.04378	27.3211
0.04383	27.7033
0.04388	27.3211
0.04393	26.5569
0.04398	26.939
0.04403	27.3211
0.04408	26.5569
0.04413	27.3211
0.04418	26.1748
0.04423	29.6138
0.04428	26.939
0.04433	26.939
0.04438	26.939
0.04443	26.5569
0.04448	27.7033
0.04453	25.4105
0.04458	26.5569
0.04463	26.939
0.04468	28.0854
0.04473	26.5569
0.04478	26.5569
0.04483	26.939
0.04488	26.5569
0.04493	26.5569
0.04498	25.4105
0.04503	27.7033
0.04508	26.1748
0.04513	26.5569
0.04518	25.0284
0.04523	27.3211
0.04528	26.5569
0.04533	4.01174
0.04538	10.1257
0.04543	25.0284
0.04548	25.7926
0.04553	27.3211
0.04558	23.882
0.04563	25.0284
0.04568	23.882
0.04573	25.7926
0.04578	28.0854
0.04583	23.4999
0.04588	24.2642
0.04593	26.1748
0.04598	27.3211
0.04603	25.7926
0.04608	25.4105
0.04613	28.0854
0.04618	25.7926
0.04623	28.0854
0.04628	29.6138
0.04633	26.1748
0.04638	26.939
0.04643	27.7033
0.04648	25.4105
0.04653	25.4105
0.04658	27.3211
0.04663	27.3211
0.04668	25.7926
0.04673	25.4105
0.04678	24.2642
0.04683	26.939
0.04688	24.2642
0.04693	25.7926
0.04698	26.1748
0.04703	26.5569
0.04708	28.8496
0.04713	26.939
0.04718	24.2642
0.04723	26.939
0.04728	28.0854
0.04733	26.939
0.04738	28.0854
0.04743	26.5569
0.04748	25.7926
0.04753	27.7033
0.04758	22.7357
0.04763	26.5569
0.04768	24.6463
0.04773	27.3211
0.04778	24.6463
0.04783	25.4105
0.04788	24.2642
0.04793	28.0854
0.04798	24.6463
0.04803	26.5569
0.04808	30.3781
0.04813	29.996
0.04818	27.3211
0.04823	27.7033
0.04828	25.0284
0.04833	27.3211
0.04838	25.7926
0.04843	28.4675
0.04848	29.996
0.04853	24.6463
0.04858	26.939
0.04863	28.4675
0.04868	28.8496
0.04873	26.5569
0.04878	28.8496
0.04883	30.3781
0.04888	30.3781
0.04893	27.7033
0.04898	29.996
0.04903	29.6138
0.04908	29.996
0.04913	29.6138
0.04918	28.8496
0.04923	27.7033
0.04928	27.3211
0.04933	28.4675
0.04938	27.7033
0.04943	31.5245
0.04948	30.3781
0.04953	29.996
0.04958	29.2317
0.04963	28.4675
0.04968	31.1423
0.04973	31.1423
0.04978	31.5245
0.04983	28.8496
0.04988	30.7602
0.04993	31.9066
0.04998	28.4675
0.05003	29.6138
0.05008	29.6138
0.05013	31.5245
0.05018	32.6708
0.05023	29.6138
0.05028	30.3781
0.05033	31.5245
0.05038	31.9066
0.05043	31.5245
0.05048	29.6138
0.05053	30.7602
0.05058	31.5245
0.05063	31.5245
0.05068	31.1423
0.05073	31.5245
0.05078	33.4351
0.05083	32.6708
0.05088	31.1423
0.05093	31.1423
0.05098	33.4351
0.05103	32.6708
0.05108	31.1423
0.05113	31.5245
0.05118	33.4351
0.05123	33.4351
0.05128	32.6708
0.05133	32.6708
0.05138	32.6708
0.05143	34.1993
0.05148	33.0529
0.05153	32.6708
0.05158	32.6708
0.05163	33.4351
0.05168	33.0529
0.05173	32.6708
0.05178	33.0529
0.05183	34.5814
0.05188	34.5814
0.05193	33.0529
0.05198	32.6708
0.05203	34.5814
0.05208	34.9635
0.05213	33.4351
0.05218	33.0529
0.05223	33.8172
0.05228	35.7278
0.05233	34.5814
0.05238	33.8172
0.05243	33.4351
0.05248	34.5814
0.05253	35.7278
0.05258	34.5814
0.05263	33.4351
0.05268	34.1993
0.05273	35.3457
0.05278	35.3457
0.05283	34.5814
0.05288	34.1993
0.05293	35.7278
0.05298	36.1099
0.05303	35.3457
0.05308	33.8172
0.05313	34.9635
0.05318	34.9635
0.05323	36.1099
0.05328	33.8172
0.05333	35.3457
0.05338	34.1993
0.05343	38.7848
0.05348	34.9635
0.05353	35.3457
0.05358	33.0529
0.05363	34.5814
0.05368	40.3132
0.05373	36.492
0.05378	37.2563
0.05383	36.492
0.05388	38.0205
0.05393	36.1099
0.05398	34.9635
0.05403	35.3457
0.05408	34.5814
0.05413	37.2563
0.05418	34.5814
0.05423	34.5814
0.05428	37.2563
0.05433	37.6384
0.05438	38.7848
0.05443	37.2563
0.05448	38.7848
0.05453	38.0205
0.05458	36.492
0.05463	35.3457
0.05468	37.6384
0.05473	39.1669
0.05478	37.2563
0.05483	39.549
0.05488	37.6384
0.05493	39.1669
0.05498	36.1099
0.05503	36.8742
0.05508	38.0205
0.05513	36.1099
0.05518	38.7848
0.05523	39.1669
0.05528	36.492
0.05533	37.2563
0.05538	38.0205
0.05543	36.492
0.05548	36.492
0.05553	38.0205
0.05558	40.6954
0.05563	40.3132
0.05568	35.7278
0.05573	36.492
0.05578	34.9635
0.05583	39.1669
0.05588	34.9635
0.05593	37.6384
0.05598	35.7278
0.05603	39.549
0.05608	34.9635
0.05613	36.8742
0.05618	34.9635
0.05623	37.6384
0.05628	38.4026
0.05633	39.549
0.05638	38.4026
0.05643	38.0205
0.05648	36.8742
0.05653	33.8172
0.05658	36.1099
0.05663	38.4026
0.05668	37.6384
0.05673	35.3457
0.05678	34.5814
0.05683	34.9635
0.05688	36.492
0.05693	34.9635
0.05698	34.1993
0.05703	33.4351
0.05708	35.3457
0.05713	35.7278
0.05718	34.1993
0.05723	30.7602
0.05728	33.4351
0.05733	34.1993
0.05738	35.7278
0.05743	33.4351
0.05748	28.0854
0.05753	31.9066
0.05758	31.9066
0.05763	31.1423
0.05768	28.8496
0.05773	31.5245
0.05778	31.9066
0.05783	30.3781
0.05788	29.6138
0.05793	29.996
0.05798	30.3781
0.05803	29.6138
0.05808	31.5245
0.05813	25.7926
0.05818	27.3211
0.05823	28.8496
0.05828	26.1748
0.05833	25.7926
0.05838	27.3211
0.05843	28.0854
0.05848	27.7033
0.05853	25.7926
0.05858	26.5569
0.05863	27.3211
0.05868	27.3211
0.05873	25.7926
0.05878	27.3211
0.05883	28.0854
0.05888	29.6138
0.05893	26.939
0.05898	25.4105
0.05903	26.5569
0.05908	28.0854
0.05913	27.7033
0.05918	27.3211
0.05923	26.5569
0.05928	28.4675
0.05933	27.7033
0.05938	27.7033
0.05943	26.5569
0.05948	26.939
0.05953	28.4675
0.05958	27.3211
0.05963	26.1748
0.05968	27.7033
0.05973	27.7033
0.05978	28.4675
0.05983	26.939
0.05988	26.939
0.05993	27.7033
0.05998	28.8496
0.06003	28.4675
0.06008	26.5569
0.06013	28.0854
0.06018	28.0854
0.06023	27.7033
0.06028	26.5569
0.06033	27.7033
0.06038	28.0854
0.06043	28.8496
0.06048	27.3211
0.06053	26.939
0.06058	28.0854
0.06063	28.4675
0.06068	28.0854
0.06073	27.3211
0.06078	28.8496
0.06083	29.6138
0.06088	27.7033
0.06093	28.0854
0.06098	28.8496
0.06103	28.0854
0.06108	28.8496
0.06113	28.4675
0.06118	26.939
0.06123	28.4675
0.06128	28.8496
0.06133	28.4675
0.06138	28.0854
0.06143	28.0854
0.06148	29.996
0.06153	27.7033
0.06158	28.0854
0.06163	27.3211
0.06168	27.7033
0.06173	28.8496
0.06178	28.4675
0.06183	28.0854
0.06188	28.4675
0.06193	30.7602
0.06198	4.77598
0.06203	7.45083
0.06208	26.939
0.06213	29.996
0.06218	28.4675
0.06223	31.1423
0.06228	28.0854
0.06233	27.7033
0.06238	28.8496
0.06243	28.0854
0.06248	29.2317
0.06253	28.4675
0.06258	28.8496
0.06263	28.4675
0.06268	26.1748
0.06273	31.9066
0.06278	28.8496
0.06283	26.939
0.06288	27.7033
0.06293	28.4675
0.06298	26.939
0.06303	29.996
0.06308	28.8496
0.06313	28.4675
0.06318	28.4675
0.06323	28.0854
0.06328	29.996
0.06333	27.3211
0.06338	28.4675
0.06343	28.8496
0.06348	28.0854
0.06353	27.3211
0.06358	27.3211
0.06363	29.2317
0.06368	27.3211
0.06373	29.2317
0.06378	28.8496
0.06383	28.8496
0.06388	28.8496
0.06393	30.3781
0.06398	26.939
0.06403	28.0854
0.06408	28.8496
0.06413	31.1423
0.06418	27.3211
0.06423	28.0854
0.06428	29.6138
0.06433	29.2317
0.06438	26.939
0.06443	28.0854
0.06448	30.7602
0.06453	26.5569
0.06458	29.6138
0.06463	30.3781
0.06468	28.4675
0.06473	28.8496
0.06478	30.3781
0.06483	30.3781
0.06488	28.4675
0.06493	27.7033
0.06498	29.6138
0.06503	28.4675
0.06508	28.0854
0.06513	29.2317
0.06518	29.996
0.06523	27.7033
0.06528	28.8496
0.06533	27.7033
0.06538	29.996
0.06543	31.9066
0.06548	29.6138
0.06553	28.8496
0.06558	30.3781
0.06563	30.7602
0.06568	30.7602
0.06573	26.5569
0.06578	28.0854
0.06583	29.6138
0.06588	32.6708
0.06593	33.0529
0.06598	32.6708
0.06603	33.8172
0.06608	34.5814
0.06613	33.0529
0.06618	31.9066
0.06623	29.996
0.06628	30.3781
0.06633	28.4675
0.06638	31.5245
0.06643	31.9066
0.06648	31.9066
0.06653	30.3781
0.06658	31.5245
0.06663	29.996
0.06668	31.5245
0.06673	31.9066
0.06678	32.6708
0.06683	31.5245
0.06688	30.7602
0.06693	33.0529
0.06698	33.0529
0.06703	30.7602
0.06708	31.5245
0.06713	31.5245
0.06718	33.4351
0.06723	31.5245
0.06728	31.5245
0.06733	32.2887
0.06738	32.2887
0.06743	33.0529
0.06748	31.9066
0.06753	33.0529
0.06758	34.5814
0.06763	33.4351
0.06768	32.6708
0.06773	33.0529
0.06778	33.0529
0.06783	34.5814
0.06788	33.0529
0.06793	31.9066
0.06798	33.8172
0.06803	33.0529
0.06808	33.0529
0.06813	32.6708
0.06818	33.4351
0.06823	34.9635
0.06828	34.5814
0.06833	34.1993
0.06838	33.0529
0.06843	33.8172
0.06848	35.7278
0.06853	33.8172
0.06858	33.0529
0.06863	34.1993
0.06868	35.3457
0.06873	34.1993
0.06878	34.5814
0.06883	34.1993
0.06888	34.9635
0.06893	35.7278
0.06898	34.9635
0.06903	34.5814
0.06908	34.5814
0.06913	36.1099
0.06918	35.7278
0.06923	34.5814
0.06928	33.4351
0.06933	36.492
0.06938	34.9635
0.06943	34.5814
0.06948	34.9635
0.06953	36.1099
0.06958	36.1099
0.06963	36.492
0.06968	33.8172
0.06973	36.1099
0.06978	36.492
0.06983	36.1099
0.06988	35.3457
0.06993	36.1099
0.06998	36.492
0.07003	37.2563
0.07008	33.4351
0.07013	34.5814
0.07018	38.7848
0.07023	36.492
0.07028	34.5814
0.07033	35.3457
0.07038	38.0205
0.07043	36.492
0.07048	36.8742
0.07053	34.9635
0.07058	36.8742
0.07063	35.7278
0.07068	38.0205
0.07073	34.9635
0.07078	36.1099
0.07083	35.7278
0.07088	38.7848
0.07093	38.4026
0.07098	40.6954
0.07103	38.4026
0.07108	34.9635
0.07113	39.1669
0.07118	40.3132
0.07123	37.6384
0.07128	39.549
0.07133	38.7848
0.07138	36.492
0.07143	38.4026
0.07148	39.9311
0.07153	36.492
0.07158	37.2563
0.07163	39.1669
0.07168	38.0205
0.07173	38.4026
0.07178	37.6384
0.07183	38.4026
0.07188	39.1669
0.07193	38.4026
0.07198	39.9311
0.07203	36.1099
0.07208	38.4026
0.07213	38.7848
0.07218	42.2238
0.07223	40.3132
0.07228	39.549
0.07233	38.4026
0.07238	38.0205
0.07243	39.9311
0.07248	40.3132
0.07253	41.0775
0.07258	39.1669
0.07263	40.6954
0.07268	40.3132
0.07273	38.7848
0.07278	38.7848
0.07283	39.9311
0.07288	44.1345
0.07293	39.9311
0.07298	37.6384
0.07303	39.549
0.07308	38.0205
0.07313	38.7848
0.07318	38.7848
0.07323	37.6384
0.07328	40.6954
0.07333	40.6954
0.07338	39.9311
0.07343	41.8417
0.07348	36.8742
0.07353	40.3132
0.07358	39.1669
0.07363	38.7848
0.07368	38.7848
0.07373	40.6954
0.07378	38.7848
0.07383	38.7848
0.07388	39.9311
0.07393	42.2238
0.07398	42.2238
0.07403	41.0775
0.07408	41.0775
0.07413	38.0205
0.07418	39.549
0.07423	37.2563
0.07428	38.0205
0.07433	37.6384
0.07438	39.549
0.07443	39.549
0.07448	40.6954
0.07453	43.3702
0.07458	42.606
0.07463	39.549
0.07468	39.1669
0.07473	39.1669
0.07478	38.7848
0.07483	40.6954
0.07488	39.549
0.07493	38.7848
0.07498	38.0205
0.07503	39.9311
0.07508	40.6954
0.07513	39.549
0.07518	39.1669
0.07523	39.549
0.07528	40.6954
0.07533	39.1669
0.07538	37.6384
0.07543	38.7848
0.07548	39.549
0.07553	38.7848
0.07558	36.492
0.07563	38.0205
0.07568	38.0205
0.07573	39.549
0.07578	37.2563
0.07583	37.2563
0.07588	37.6384
0.07593	38.7848
0.07598	38.4026
0.07603	37.6384
0.07608	38.0205
0.07613	39.549
0.07618	38.4026
0.07623	36.492
0.07628	37.2563
0.07633	37.6384
0.07638	37.6384
0.07643	36.8742
0.07648	35.3457
0.07653	36.492
0.07658	38.0205
0.07663	38.0205
0.07668	37.2563
0.07673	36.8742
0.07678	38.0205
0.07683	37.2563
0.07688	37.2563
0.07693	38.0205
0.07698	37.6384
0.07703	37.2563
0.07708	38.0205
0.07713	37.6384
0.07718	37.2563
0.07723	37.6384
0.07728	37.2563
0.07733	36.1099
0.07738	36.8742
0.07743	38.0205
0.07748	36.1099
0.07753	34.5814
0.07758	36.492
0.07763	38.0205
0.07768	37.2563
0.07773	36.8742
0.07778	34.5814
0.07783	36.8742
0.07788	36.492
0.07793	36.492
0.07798	35.3457
0.07803	36.1099
0.07808	36.1099
0.07813	34.5814
0.07818	34.9635
0.07823	35.3457
0.07828	35.7278
0.07833	37.2563
0.07838	36.1099
0.07843	33.0529
0.07848	36.1099
0.07853	37.6384
0.07858	38.0205
0.07863	11.272
0.07868	4.39386
0.07873	35.3457
0.07878	35.3457
0.07883	34.9635
0.07888	34.5814
0.07893	34.1993
0.07898	35.7278
0.07903	34.5814
0.07908	34.1993
0.07913	31.9066
0.07918	34.5814
0.07923	35.3457
0.07928	33.4351
0.07933	34.1993
0.07938	33.4351
0.07943	34.9635
0.07948	35.7278
0.07953	36.492
0.07958	33.4351
0.07963	36.1099
0.07968	34.9635
0.07973	34.5814
0.07978	33.4351
0.07983	34.9635
0.07988	34.1993
0.07993	36.8742
0.07998	33.8172
0.08003	31.9066
0.08008	34.1993
0.08013	36.492
0.08018	34.5814
0.08023	33.8172
0.08028	35.3457
0.08033	31.9066
0.08038	35.3457
0.08043	36.1099
0.08048	31.5245
0.08053	34.9635
0.08058	32.6708
0.08063	33.4351
0.08068	35.3457
0.08073	34.9635
0.08078	36.8742
0.08083	31.1423
0.08088	34.5814
0.08093	33.4351
0.08098	35.3457
0.08103	36.1099
0.08108	33.0529
0.08113	34.1993
0.08118	35.7278
0.08123	36.8742
0.08128	32.6708
0.08133	33.4351
0.08138	34.5814
0.08143	37.6384
0.08148	34.1993
0.08153	33.0529
0.08158	34.5814
0.08163	35.7278
0.08168	34.5814
0.08173	33.8172
0.08178	33.0529
0.08183	33.8172
0.08188	33.8172
0.08193	34.5814
0.08198	33.4351
0.08203	35.3457
0.08208	34.5814
0.08213	34.1993
0.08218	30.3781
0.08223	33.4351
0.08228	33.0529
0.08233	35.3457
0.08238	34.1993
0.08243	30.7602
0.08248	34.1993
0.08253	33.4351
0.08258	34.5814
0.08263	34.1993
0.08268	33.8172
0.08273	34.9635
0.08278	36.1099
0.08283	31.5245
0.08288	31.1423
0.08293	34.1993
0.08298	34.5814
0.08303	33.4351
0.08308	34.5814
0.08313	34.1993
0.08318	34.1993
0.08323	33.4351
0.08328	31.9066
0.08333	33.4351
0.08338	34.5814
0.08343	33.8172
0.08348	32.6708
0.08353	33.8172
0.08358	34.1993
0.08363	33.8172
0.08368	33.8172
0.08373	33.0529
0.08378	33.0529
0.08383	34.9635
0.08388	34.9635
0.08393	33.4351
0.08398	33.0529
0.08403	34.5814
0.08408	32.6708
0.08413	33.0529
0.08418	34.5814
0.08423	34.5814
0.08428	35.7278
0.08433	34.9635
0.08438	33.4351
0.08443	34.9635
0.08448	34.5814
0.08453	34.1993
0.08458	31.9066
0.08463	33.8172
0.08468	33.8172
0.08473	34.5814
0.08478	33.4351
0.08483	33.0529
0.08488	34.1993
0.08493	34.9635
0.08498	33.8172
0.08503	33.4351
0.08508	34.5814
0.08513	34.1993
0.08518	34.5814
0.08523	33.4351
0.08528	34.5814
0.08533	34.1993
0.08538	35.3457
0.08543	34.5814
0.08548	34.1993
0.08553	34.1993
0.08558	36.1099
0.08563	34.5814
0.08568	33.0529
0.08573	34.1993
0.08578	36.1099
0.08583	34.5814
0.08588	32.6708
0.08593	34.5814
0.08598	35.7278
0.08603	34.5814
0.08608	33.8172
0.08613	33.4351
0.08618	34.9635
0.08623	35.7278
0.08628	34.5814
0.08633	33.0529
0.08638	34.1993
0.08643	34.5814
0.08648	34.5814
0.08653	33.8172
0.08658	34.1993
0.08663	35.3457
0.08668	33.4351
0.08673	34.5814
0.08678	36.492
0.08683	33.0529
0.08688	34.5814
0.08693	32.2887
0.08698	33.0529
0.08703	35.3457
0.08708	33.0529
0.08713	36.492
0.08718	33.4351
0.08723	32.6708
0.08728	33.4351
0.08733	35.7278
0.08738	33.0529
0.08743	33.4351
0.08748	36.492
0.08753	33.0529
0.08758	34.5814
0.08763	31.9066
0.08768	32.6708
0.08773	37.2563
0.08778	34.9635
0.08783	34.9635
0.08788	34.1993
0.08793	34.5814
0.08798	34.1993
0.08803	34.9635
0.08808	34.5814
0.08813	36.492
0.08818	34.5814
0.08823	38.0205
0.08828	33.4351
0.08833	31.5245
0.08838	34.1993
0.08843	34.5814
0.08848	37.6384
0.08853	34.9635
0.08858	35.3457
0.08863	36.1099
0.08868	33.0529
0.08873	33.8172
0.08878	32.6708
0.08883	35.7278
0.08888	34.1993
0.08893	34.5814
0.08898	33.4351
0.08903	34.5814
0.08908	34.5814
0.08913	34.9635
0.08918	34.5814
0.08923	37.2563
0.08928	39.1669
0.08933	34.5814
0.08938	33.4351
0.08943	34.1993
0.08948	35.7278
0.08953	34.5814
0.08958	35.3457
0.08963	36.492
0.08968	35.7278
0.08973	36.492
0.08978	33.0529
0.08983	34.9635
0.08988	35.3457
0.08993	37.6384
0.08998	36.492
0.09003	36.8742
0.09008	35.3457
0.09013	39.1669
0.09018	35.7278
0.09023	34.5814
0.09028	36.8742
0.09033	37.2563
0.09038	38.7848
0.09043	36.492
0.09048	38.0205
0.09053	38.4026
0.09058	37.6384
0.09063	36.8742
0.09068	33.8172
0.09073	36.492
0.09078	36.492
0.09083	34.1993
0.09088	37.2563
0.09093	35.7278
0.09098	36.492
0.09103	38.0205
0.09108	37.2563
0.09113	36.492
0.09118	39.1669
0.09123	39.549
0.09128	37.6384
0.09133	38.0205
0.09138	37.6384
0.09143	36.492
0.09148	40.3132
0.09153	37.2563
0.09158	36.492
0.09163	37.6384
0.09168	38.0205
0.09173	36.1099
0.09178	36.492
0.09183	39.1669
0.09188	38.4026
0.09193	37.6384
0.09198	36.8742
0.09203	38.0205
0.09208	38.7848
0.09213	38.7848
0.09218	37.6384
0.09223	36.8742
0.09228	39.549
0.09233	38.7848
0.09238	36.8742
0.09243	37.6384
0.09248	37.2563
0.09253	38.0205
0.09258	38.0205
0.09263	37.6384
0.09268	36.492
0.09273	36.8742
0.09278	39.1669
0.09283	38.7848
0.09288	38.0205
0.09293	38.4026
0.09298	39.9311
0.09303	38.0205
0.09308	38.0205
0.09313	38.0205
0.09318	38.0205
0.09323	38.7848
0.09328	38.0205
0.09333	37.6384
0.09338	39.1669
0.09343	39.9311
0.09348	38.7848
0.09353	38.7848
0.09358	39.1669
0.09363	38.4026
0.09368	39.549
0.09373	37.2563
0.09378	38.4026
0.09383	39.549
0.09388	38.4026
0.09393	39.1669
0.09398	39.1669
0.09403	39.1669
0.09408	39.1669
0.09413	38.7848
0.09418	37.2563
0.09423	38.4026
0.09428	39.549
0.09433	38.4026
0.09438	38.0205
0.09443	38.0205
0.09448	40.3132
0.09453	39.549
0.09458	39.1669
0.09463	37.2563
0.09468	39.1669
0.09473	40.3132
0.09478	38.7848
0.09483	37.6384
0.09488	38.0205
0.09493	38.7848
0.09498	39.9311
0.09503	40.6954
0.09508	41.0775
0.09513	39.9311
0.09518	40.6954
0.09523	42.9881
0.09528	38.0205
0.09533	5.1581
0.09538	33.4351
0.09543	39.1669
0.09548	38.0205
0.09553	38.7848
0.09558	39.549
0.09563	38.0205
0.09568	39.549
0.09573	39.1669
0.09578	40.3132
0.09583	39.1669
0.09588	40.3132
0.09593	38.0205
0.09598	39.1669
0.09603	41.4596
0.09608	39.549
0.09613	39.1669
0.09618	39.9311
0.09623	39.549
0.09628	39.1669
0.09633	36.492
0.09638	40.6954
0.09643	39.549
0.09648	36.8742
0.09653	38.4026
0.09658	38.4026
0.09663	39.1669
0.09668	40.6954
0.09673	39.549
0.09678	37.6384
0.09683	39.1669
0.09688	39.9311
0.09693	39.1669
0.09698	36.492
0.09703	37.6384
0.09708	36.8742
0.09713	39.549
0.09718	36.1099
0.09723	37.2563
0.09728	37.6384
0.09733	39.549
0.09738	40.3132
0.09743	37.6384
0.09748	38.0205
0.09753	39.9311
0.09758	38.0205
0.09763	38.7848
0.09768	39.549
0.09773	38.0205
0.09778	38.4026
0.09783	39.1669
0.09788	34.9635
0.09793	38.0205
0.09798	35.7278
0.09803	38.0205
0.09808	34.5814
0.09813	39.1669
0.09818	36.8742
0.09823	38.7848
0.09828	39.9311
0.09833	36.8742
0.09838	37.2563
0.09843	38.7848
0.09848	38.7848
0.09853	36.8742
0.09858	39.1669
0.09863	39.1669
0.09868	38.0205
0.09873	39.549
0.09878	36.492
0.09883	40.6954
0.09888	39.549
0.09893	36.492
0.09898	36.8742
0.09903	38.0205
0.09908	37.2563
0.09913	38.4026
0.09918	36.1099
0.09923	38.0205
0.09928	37.6384
0.09933	36.492
0.09938	36.8742
0.09943	37.2563
0.09948	38.0205
0.09953	41.8417
0.09958	39.549
0.09963	37.2563
0.09968	37.6384
0.09973	36.492
0.09978	38.7848
0.09983	35.7278
0.09988	35.7278
0.09993	38.7848
[truncated: 26,979 more rows]

## Sheet: Fig.1e
Time (s)	Temperature (K)			Note: The third line shows the raw data with some spark signal before 0.005s, which is impossible based on the overall temperature change.
-9.15934e-16	2646.61	2646.61		The second line is used for plotting
0.0001	2501.73	2501.73
0.0002	3019.41	3019.41
0.0003	2703.22	2703.22
0.0004	1756.05	1756.05
0.0005	2217.63	2217.63
0.0006	--	4433.72
0.0007	--	5027.56
0.0008	2962.65	2962.65
0.0009	2047.12	2047.12
0.001	2765.7	2765.7
0.0011	--	5245.75
0.0012	2429.22	2429.22
0.0013	2432.96	2432.96
0.0014	2788.92	2788.92
0.0015	2706.52	2706.52
0.0016	3675.44	3675.44
0.0017	2767.6	2767.6
0.0018	--	4312.06
0.0019	--	4070.36
0.002	2500.42	2500.42
0.0021	--	4342.6
0.0022	3447.95	3447.95
0.0023	--	5538.21
0.0024	--	4639.01
0.0025	--	6174.76
0.0026	--	4765.06
0.0027	--	4982.23
0.0028	--	4163.16
0.0029	3395.73	3395.73
0.003	3489.7	3489.7
0.0031	--	4504.76
0.0032	--	6724.95
0.0033	--	4993.65
0.0034	--	5428.2
0.0035	--	4925.39
0.0036	3715.21	3715.21
0.0037	--	4280.57
0.0038	--	5827.29
0.0039	--	4810.62
0.004	--	4367.21
0.0041	--	4862.48
0.0042	--	4475.02
0.0043	--	4347.8
0.0044	--	4554.13
0.0045	--	4616.46
0.0046	--	4204.32
0.0047	3920.14	3920.14
0.0048	3784.86	3784.86
0.0049	3574.51	3574.51
0.005	3635.82	3635.82
0.0051	3964.45	3964.45
0.0052	3928.05	3928.05
0.0053	4008.4	4008.4
0.0054	4009.64	4009.64
0.0055	3748.75	3748.75
0.0056	3692.94	3692.94
0.0057	3758.86	3758.86
0.0058	3697.05	3697.05
0.0059	3638.38	3638.38
0.006	3633.11	3633.11
0.0061	3503.03	3503.03
0.0062	3466.19	3466.19
0.0063	3375.15	3375.15
0.0064	3245.73	3245.73
0.0065	3319.34	3319.34
0.0066	3573.63	3573.63
0.0067	3737.18	3737.18
0.0068	3721.36	3721.36
0.0069	3655.66	3655.66
0.007	3407.08	3407.08
0.0071	3320.21	3320.21
0.0072	3319.48	3319.48
0.0073	3267.63	3267.63
0.0074	3258.62	3258.62
0.0075	3127.73	3127.73
0.0076	3100.12	3100.12
0.0077	3133.74	3133.74
0.0078	3050.24	3050.24
0.0079	2930.64	2930.64
0.008	3008.35	3008.35
0.0081	3015.82	3015.82
0.0082	2982.57	2982.57
0.0083	3083.57	3083.57
0.0084	3241.33	3241.33
0.0085	3291.87	3291.87
0.0086	3264.18	3264.18
0.0087	3230.57	3230.57
0.0088	3274.8	3274.8
0.0089	3330.47	3330.47
0.009	3454.98	3454.98
0.0091	3379.54	3379.54
0.0092	3324.17	3324.17
0.0093	3357.71	3357.71
0.0094	3338.6	3338.6
0.0095	3290.19	3290.19
0.0096	3256.05	3256.05
0.0097	3182.81	3182.81
0.0098	2990.04	2990.04
0.0099	2890.87	2890.87
0.01	2766.36	2766.36
0.0101	2650.78	2650.78
0.0102	2594.38	2594.38
0.0103	2564.14	2564.14
0.0104	2526.34	2526.34
0.0105	2512.43	2512.43
0.0106	2497.71	2497.71
0.0107	2451.93	2451.93
0.0108	2442.63	2442.63
0.0109	2458.37	2458.37
0.011	2473.9	2473.9
0.0111	2546.04	2546.04
0.0112	2626.17	2626.17
0.0113	2785.18	2785.18
0.0114	2861.87	2861.87
0.0115	2937.67	2937.67
0.0116	3029.59	3029.59
0.0117	3036.11	3036.11
0.0118	3055.52	3055.52
0.0119	3094.12	3094.12
0.012	3068.85	3068.85
0.0121	3064.23	3064.23
0.0122	3041.67	3041.67
0.0123	2959.42	2959.42
0.0124	2800.78	2800.78
0.0125	2697	2697
0.0126	2641.55	2641.55
0.0127	2554.39	2554.39
0.0128	2536.23	2536.23
0.0129	2473.68	2473.68
0.013	2415.09	2415.09
0.0131	2382.35	2382.35
0.0132	2389.97	2389.97
0.0133	2375.61	2375.61
0.0134	2382.64	2382.64
0.0135	2398.9	2398.9
0.0136	2450.68	2450.68
0.0137	2531.03	2531.03
0.0138	2602.81	2602.81
0.0139	2618.85	2618.85
0.014	2668.36	2668.36
0.0141	2645.07	2645.07
0.0142	2663.75	2663.75
0.0143	2651.07	2651.07
0.0144	2623.97	2623.97
0.0145	2637.6	2637.6
0.0146	2626.39	2626.39
0.0147	2675.83	2675.83
0.0148	2685.79	2685.79
0.0149	2620.53	2620.53
0.015	2574.61	2574.61
0.0151	2546.26	2546.26
0.0152	2501.66	2501.66
0.0153	2492.36	2492.36
0.0154	2437.87	2437.87
0.0155	2354.37	2354.37
0.0156	2305.15	2305.15
0.0157	2278.42	2278.42
0.0158	2278.93	2278.93
0.0159	2285.08	2285.08
0.016	2275.12	2275.12
0.0161	2258.5	2258.5
0.0162	2251.61	2251.61
0.0163	2255.64	2255.64
0.0164	2268.16	2268.16
0.0165	2284.72	2284.72
0.0166	2316.58	2316.58
0.0167	2332.98	2332.98
0.0168	2392.24	2392.24
0.0169	2430.25	2430.25
0.017	2471.92	2471.92
0.0171	2498.95	2498.95
0.0172	2557.1	2557.1
0.0173	2499.68	2499.68
0.0174	2510.01	2510.01
0.0175	2502.54	2502.54
0.0176	2503.78	2503.78
0.0177	2486.57	2486.57
0.0178	2453.98	2453.98
0.0179	2466.8	2466.8
0.018	2463.21	2463.21
0.0181	2422.12	2422.12
0.0182	2404.17	2404.17
0.0183	2363.09	2363.09
0.0184	2319.73	2319.73
0.0185	2354.74	2354.74
0.0186	2319.29	2319.29
0.0187	2272.63	2272.63
0.0188	2274.24	2274.24
0.0189	2235.57	2235.57
0.019	2240.84	2240.84
0.0191	2219.31	2219.31
0.0192	2213.23	2213.23
0.0193	2181.37	2181.37
0.0194	2174.12	2174.12
0.0195	2153.17	2153.17
0.0196	2139.33	2139.33
0.0197	2110.33	2110.33
0.0198	2109.08	2109.08
0.0199	2113.33	2113.33
0.02	2112.52	2112.52
0.0201	2109.96	2109.96
0.0202	2126.37	2126.37
0.0203	2121.83	2121.83
0.0204	2131.13	2131.13
0.0205	2132.81	2132.81
0.0206	2128.27	2128.27
0.0207	2135.38	2135.38
0.0208	2134.57	2134.57
0.0209	2135.3	2135.3
0.021	2135.3	2135.3
0.0211	2138.09	2138.09
0.0212	2144.31	2144.31
0.0213	2158.01	2158.01
0.0214	2181.3	2181.3
0.0215	2256.15	2256.15
0.0216	2167.75	2167.75
0.0217	2210.89	2210.89
0.0218	2181.01	2181.01
0.0219	2165.99	2165.99
0.022	2225.83	2225.83
0.0221	2228.76	2228.76
0.0222	2210.23	2210.23
0.0223	2186.28	2186.28
0.0224	2141.89	2141.89
0.0225	2144.6	2144.6
0.0226	2137.28	2137.28
0.0227	2121.31	2121.31
0.0228	2120.51	2120.51
0.0229	2123.14	2123.14
0.023	2120.87	2120.87
0.0231	2130.32	2130.32
0.0232	2125.34	2125.34
0.0233	2105.2	2105.2
0.0234	2085.06	2085.06
0.0235	2086.45	2086.45
0.0236	2087.4	2087.4
0.0237	2083.74	2083.74
0.0238	2080.81	2080.81
0.0239	2098.32	2098.32
0.024	2124.1	2124.1
0.0241	2139.04	2139.04
0.0242	2175.66	2175.66
0.0243	2196.31	2196.31
0.0244	2216.16	2216.16
0.0245	2247.22	2247.22
0.0246	2259.52	2259.52
0.0247	2271.39	2271.39
0.0248	2305	2305
0.0249	2353.27	2353.27
0.025	2340.75	2340.75
0.0251	2318.04	2318.04
0.0252	2307.06	2307.06
0.0253	2327.64	2327.64
0.0254	2374.58	2374.58
0.0255	2366.82	2366.82
0.0256	2293.21	2293.21
0.0257	2261.13	2261.13
0.0258	2240.7	2240.7
0.0259	2213.38	2213.38
0.026	2201.81	2201.81
0.0261	2197.78	2197.78
0.0262	2192.94	2192.94
0.0263	2228.17	2228.17
0.0264	2228.39	2228.39
0.0265	2210.3	2210.3
0.0266	2211.69	2211.69
0.0267	2210.96	2210.96
0.0268	2179.69	2179.69
0.0269	2184.38	2184.38
0.027	2163.65	2163.65
0.0271	2152.66	2152.66
0.0272	2155.52	2155.52
0.0273	2158.01	2158.01
0.0274	2149.07	2149.07
0.0275	2155.37	2155.37
0.0276	2136.62	2136.62
0.0277	2165.92	2165.92
0.0278	2168.26	2168.26
0.0279	2169.95	2169.95
0.028	2147.9	2147.9
0.0281	2160.64	2160.64
0.0282	2139.18	2139.18
0.0283	2120.29	2120.29
0.0284	2116.63	2116.63
0.0285	2120.95	2120.95
0.0286	2090.19	2090.19
0.0287	2064.55	2064.55
0.0288	2054.81	2054.81
0.0289	2082.2	2082.2
0.029	2076.56	2076.56
0.0291	2061.69	2061.69
0.0292	2065.72	2065.72
0.0293	2068.65	2068.65
0.0294	2081.25	2081.25
0.0295	2094.73	2094.73
0.0296	2093.12	2093.12
0.0297	2090.04	2090.04
0.0298	2101.46	2101.46
0.0299	2098.54	2098.54
0.03	2109.81	2109.81
0.0301	2119.48	2119.48
0.0302	2115.01	2115.01
0.0303	2142.26	2142.26
0.0304	2088.65	2088.65
0.0305	2083.89	2083.89
0.0306	2078.25	2078.25
0.0307	2081.4	2081.4
0.0308	2083.96	2083.96
0.0309	2085.42	2085.42
0.031	2090.33	2090.33
0.0311	2087.48	2087.48
0.0312	2102.64	2102.64
0.0313	2118.16	2118.16
0.0314	2102.49	2102.49
0.0315	2072.17	2072.17
0.0316	2073.78	2073.78
0.0317	2065.21	2065.21
0.0318	2060.82	2060.82
0.0319	2054.66	2054.66
0.032	2039.58	2039.58
0.0321	2032.98	2032.98
0.0322	2029.83	2029.83
0.0323	2033.86	2033.86
0.0324	2043.97	2043.97
0.0325	2039.36	2039.36
0.0326	2023.83	2023.83
0.0327	2025.07	2025.07
0.0328	2031.74	2031.74
0.0329	2028.52	2028.52
0.033	2015.7	2015.7
0.0331	2015.92	2015.92
0.0332	2021.12	2021.12
0.0333	2050.27	2050.27
0.0334	2074.07	2074.07
0.0335	2110.99	2110.99
0.0336	2145.41	2145.41
0.0337	2132.59	2132.59
0.0338	2106.3	2106.3
0.0339	2103.96	2103.96
0.034	2097.8	2097.8
0.0341	2085.94	2085.94
0.0342	2077.59	2077.59
0.0343	2057.81	2057.81
0.0344	2033.13	2033.13
0.0345	2032.98	2032.98
0.0346	2040.45	2040.45
0.0347	2039.94	2039.94
0.0348	2017.46	2017.46
0.0349	2015.11	2015.11
0.035	2013.35	2013.35
0.0351	2010.5	2010.5
0.0352	2006.69	2006.69
0.0353	1986.62	1986.62
0.0354	1992.55	1992.55
0.0355	2000.46	2000.46
0.0356	1998.71	1998.71
0.0357	1991.97	1991.97
0.0358	1987.87	1987.87
0.0359	1995.85	1995.85
0.036	1995.26	1995.26
0.0361	1989.84	1989.84
0.0362	1984.2	1984.2
0.0363	1988.89	1988.89
0.0364	2003.25	2003.25
0.0365	2007.71	2007.71
0.0366	2004.05	2004.05
0.0367	2003.61	2003.61
0.0368	2003.61	2003.61
0.0369	2003.1	2003.1
0.037	2005.44	2005.44
0.0371	2019.95	2019.95
0.0372	2024.78	2024.78
0.0373	2035.11	2035.11
0.0374	2049.39	2049.39
0.0375	2058.47	2058.47
0.0376	2080.59	2080.59
0.0377	2095.83	2095.83
0.0378	2080.3	2080.3
0.0379	2095.9	2095.9
0.038	2085.86	2085.86
0.0381	2097.58	2097.58
0.0382	2092.6	2092.6
0.0383	2102.78	2102.78
0.0384	2097.66	2097.66
0.0385	2097.44	2097.44
0.0386	2105.64	2105.64
0.0387	2114.36	2114.36
0.0388	2122.27	2122.27
0.0389	2136.04	2136.04
0.039	2145.85	2145.85
0.0391	2162.33	2162.33
0.0392	2139.7	2139.7
0.0393	2154.13	2154.13
0.0394	2182.76	2182.76
0.0395	2191.04	2191.04
0.0396	2230.37	2230.37
0.0397	2242.31	2242.31
0.0398	2240.84	2240.84
0.0399	2200.12	2200.12
0.04	2183.72	2183.72
0.0401	2184.52	2184.52
0.0402	2175.59	2175.59
0.0403	2188.77	2188.77
0.0404	2180.64	2180.64
0.0405	2170.97	2170.97
0.0406	2173.17	2173.17
0.0407	2194.48	2194.48
0.0408	2192.65	2192.65
0.0409	2185.33	2185.33
0.041	2186.06	2186.06
0.0411	2204.96	2204.96
0.0412	2225.61	2225.61
0.0413	2209.72	2209.72
0.0414	2191.77	2191.77
0.0415	2205.25	2205.25
0.0416	2234.84	2234.84
0.0417	2229.86	2229.86
0.0418	2190.38	2190.38
0.0419	2178.22	2178.22
0.042	2167.24	2167.24
0.0421	2168.33	2168.33
0.0422	2150.98	2150.98
0.0423	2139.77	2139.77
0.0424	2121.68	2121.68
0.0425	2123.51	2123.51
0.0426	2114.43	2114.43
0.0427	2094.65	2094.65
0.0428	2100.07	2100.07
0.0429	2092.68	2092.68
0.043	2092.9	2092.9
0.0431	2085.21	2085.21
0.0432	2086.23	2086.23
0.0433	2079.35	2079.35
0.0434	2106.96	2106.96
0.0435	2095.75	2095.75
0.0436	2127.03	2127.03
0.0437	2131.2	2131.2
0.0438	2117.72	2117.72
0.0439	2098.83	2098.83
0.044	2096.78	2096.78
0.0441	2100.73	2100.73
0.0442	2094.36	2094.36
0.0443	2092.16	2092.16
0.0444	2080.44	2080.44
0.0445	2070.48	2070.48
0.0446	2044.19	2044.19
0.0447	2043.82	2043.82
0.0448	2044.63	2044.63
0.0449	2043.38	2043.38
0.045	2046.53	2046.53
0.0451	2031.96	2031.96
0.0452	2019.07	2019.07
0.0453	2032.47	2032.47
0.0454	2048.44	2048.44
0.0455	2045.51	2045.51
0.0456	2042.8	2042.8
0.0457	2043.38	2043.38
0.0458	2035.03	2035.03
0.0459	2036.94	2036.94
0.046	2034.74	2034.74
0.0461	2029.54	2029.54
0.0462	2037.08	2037.08
0.0463	2033.94	2033.94
0.0464	2020.46	2020.46
0.0465	2023.17	2023.17
0.0466	2038.48	2038.48
0.0467	2034.81	2034.81
0.0468	2036.94	2036.94
0.0469	2058.03	2058.03
0.047	2063.96	2063.96
0.0471	2021.34	2021.34
0.0472	2018.55	2018.55
0.0473	2026.68	2026.68
0.0474	2041.26	2041.26
0.0475	2029.1	2029.1
0.0476	2020.31	2020.31
0.0477	2023.54	2023.54
0.0478	2031.88	2031.88
0.0479	2038.92	2038.92
0.048	2027.49	2027.49
0.0481	2040.75	2040.75
0.0482	2043.24	2043.24
0.0483	2043.82	2043.82
0.0484	2047.71	2047.71
0.0485	2065.28	2065.28
0.0486	2086.96	2086.96
0.0487	2083.59	2083.59
0.0488	2082.93	2082.93
0.0489	2081.32	2081.32
0.049	2082.2	2082.2
0.0491	2095.75	2095.75
0.0492	2109.52	2109.52
0.0493	2103.66	2103.66
0.0494	2112.01	2112.01
0.0495	2121.83	2121.83
0.0496	2150.9	2150.9
0.0497	2159.91	2159.91
0.0498	2161.08	2161.08
0.0499	2156.32	2156.32
0.05	2141.67	2141.67
0.0501	2153.83	2153.83
0.0502	2148.05	2148.05
0.0503	2153.69	2153.69
0.0504	2176.17	2176.17
0.0505	2161.89	2161.89
0.0506	2162.11	2162.11
0.0507	2173.75	2173.75
0.0508	2166.36	2166.36
0.0509	2153.91	2153.91
0.051	2154.42	2154.42
0.0511	2161.67	2161.67
0.0512	2130.25	2130.25
0.0513	2117.29	2117.29
0.0514	2121.09	2121.09
0.0515	2126.07	2126.07
0.0516	2125.85	2125.85
0.0517	2120.87	2120.87
0.0518	2144.82	2144.82
0.0519	2089.31	2089.31
0.052	2068.51	2068.51
0.0521	2120.51	2120.51
0.0522	2098.24	2098.24
0.0523	2128.86	2128.86
0.0524	2063.6	2063.6
0.0525	2046.31	2046.31
0.0526	2036.79	2036.79
0.0527	2031.45	2031.45
0.0528	2016.94	2016.94
0.0529	2016.21	2016.21
0.053	2021.48	2021.48
0.0531	2018.48	2018.48
0.0532	2018.55	2018.55
0.0533	2024.05	2024.05
0.0534	2027.34	2027.34
0.0535	2021.48	2021.48
0.0536	2022	2022
0.0537	2030.13	2030.13
0.0538	2020.09	2020.09
0.0539	2031.52	2031.52
0.054	1997.24	1997.24
0.0541	1987.72	1987.72
0.0542	1975.2	1975.2
0.0543	1961.57	1961.57
0.0544	1959.23	1959.23
0.0545	1952.42	1952.42
0.0546	1959.89	1959.89
0.0547	1961.79	1961.79
0.0548	1955.13	1955.13
0.0549	1951.17	1951.17
0.055	1957.91	1957.91
0.0551	1958.94	1958.94
0.0552	1945.75	1945.75
0.0553	1945.75	1945.75
0.0554	1941.72	1941.72
0.0555	1938.13	1938.13
0.0556	1956.01	1956.01
0.0557	1956.81	1956.81
0.0558	1976.22	1976.22
0.0559	1972.19	1972.19
0.056	1976.95	1976.95
0.0561	1980.4	1980.4
0.0562	1980.91	1980.91
0.0563	1989.84	1989.84
0.0564	2004.93	2004.93
0.0565	2017.82	2017.82
0.0566	2030.64	2030.64
0.0567	2028.74	2028.74
0.0568	2023.54	2023.54
0.0569	2005.59	2005.59
0.057	1958.2	1958.2
0.0571	1938.87	1938.87
0.0572	1935.94	1935.94
0.0573	1934.77	1934.77
0.0574	1921.66	1921.66
0.0575	1916.75	1916.75
0.0576	1924.15	1924.15
0.0577	1924	1924
0.0578	1925.83	1925.83
0.0579	1941.14	1941.14
0.058	1937.18	1937.18
0.0581	1946.63	1946.63
0.0582	1960.55	1960.55
0.0583	1961.57	1961.57
0.0584	1961.87	1961.87
0.0585	1968.9	1968.9
0.0586	1951.32	1951.32
0.0587	1953.96	1953.96
0.0588	1957.4	1957.4
0.0589	1947.29	1947.29
0.059	1961.43	1961.43
0.0591	1959.81	1959.81
0.0592	1958.94	1958.94
0.0593	1959.67	1959.67
0.0594	1971.61	1971.61
0.0595	1971.97	1971.97
0.0596	1951.83	1951.83
0.0597	1952.71	1952.71
0.0598	1965.09	1965.09
0.0599	1954.61	1954.61
0.06	1949.56	1949.56
0.0601	1957.4	1957.4
0.0602	1942.97	1942.97
0.0603	1953.66	1953.66
0.0604	1947.22	1947.22
0.0605	1933.37	1933.37
0.0606	1948.46	1948.46
0.0607	1956.08	1956.08
0.0608	1971.24	1971.24
0.0609	1966.85	1966.85
0.061	1969.56	1969.56
0.0611	1971.9	1971.9
0.0612	1977.39	1977.39
0.0613	1983.4	1983.4
0.0614	1987.28	1987.28
0.0615	1979.59	1979.59
0.0616	1974.98	1974.98
0.0617	1988.38	1988.38
0.0618	2001.56	2001.56
0.0619	2007.35	2007.35
0.062	2010.86	2010.86
0.0621	2020.17	2020.17
0.0622	2020.31	2020.31
0.0623	2025.88	2025.88
0.0624	2021.78	2021.78
0.0625	2016.43	2016.43
0.0626	2016.94	2016.94
0.0627	2013.43	2013.43
0.0628	2014.67	2014.67
0.0629	2037.23	2037.23
0.063	2047.34	2047.34
0.0631	2060.96	2060.96
0.0632	2068.58	2068.58
0.0633	2073.34	2073.34
0.0634	2113.4	2113.4
0.0635	2139.92	2139.92
0.0636	2149.58	2149.58
0.0637	2166.28	2166.28
0.0638	2192.07	2192.07
0.0639	2236.45	2236.45
0.064	2224.29	2224.29
0.0641	2209.79	2209.79
0.0642	2225.39	2225.39
0.0643	2233.74	2233.74
0.0644	2254.69	2254.69
0.0645	2285.96	2285.96
0.0646	2292.19	2292.19
0.0647	2321.92	2321.92
0.0648	2332.32	2332.32
0.0649	2343.24	2343.24
0.065	2347.56	2347.56
0.0651	2328	2328
0.0652	2314.82	2314.82
0.0653	2321.78	2321.78
0.0654	2313.43	2313.43
0.0655	2308.37	2308.37
0.0656	2299.73	2299.73
0.0657	2291.53	2291.53
0.0658	2302.73	2302.73
0.0659	2300.17	2300.17
0.066	2305.15	2305.15
0.0661	2307.35	2307.35
0.0662	2312.48	2312.48
0.0663	2317.9	2317.9
0.0664	2348.29	2348.29
0.0665	2359.13	2359.13
0.0666	2355.54	2355.54
0.0667	2341.55	2341.55
0.0668	2343.02	2343.02
0.0669	2344.41	2344.41
0.067	2332.32	2332.32
0.0671	2323.75	2323.75
0.0672	2332.84	2332.84
0.0673	2314.97	2314.97
0.0674	2294.68	2294.68
0.0675	2252.93	2252.93
0.0676	2240.48	2240.48
0.0677	2226.86	2226.86
0.0678	2212.94	2212.94
0.0679	2200.49	2200.49
0.068	2194.41	2194.41
0.0681	2192.58	2192.58
0.0682	2175.88	2175.88
0.0683	2168.55	2168.55
0.0684	2159.77	2159.77
0.0685	2190.67	2190.67
0.0686	2171.04	2171.04
0.0687	2160.79	2160.79
0.0688	2154.57	2154.57
0.0689	2153.83	2153.83
0.069	2155.22	2155.22
0.0691	2161.96	2161.96
0.0692	2178.08	2178.08
0.0693	2187.82	2187.82
0.0694	2186.79	2186.79
0.0695	2208.33	2208.33
0.0696	2191.26	2191.26
0.0697	2189.36	2189.36
0.0698	2201.44	2201.44
0.0699	2209.86	2209.86
0.07	2236.89	2236.89
0.0701	2264.65	2264.65
0.0702	2256.08	2256.08
0.0703	2245.39	2245.39
0.0704	2245.61	2245.61
0.0705	2244.14	2244.14
0.0706	2252.27	2252.27
0.0707	2289.33	2289.33
0.0708	2279.44	2279.44
0.0709	2295.04	2295.04
0.071	2306.32	2306.32
0.0711	2309.84	2309.84
0.0712	2331.67	2331.67
0.0713	2365.87	2365.87
0.0714	2360.67	2360.67
0.0715	2347.71	2347.71
0.0716	2297.39	2297.39
0.0717	2308.59	2308.59
0.0718	2311.6	2311.6
0.0719	2316.87	2316.87
0.072	2291.31	2291.31
0.0721	2292.11	2292.11
0.0722	2304.35	2304.35
0.0723	2346.24	2346.24
0.0724	2332.91	2332.91
0.0725	2314.82	2314.82
0.0726	2332.84	2332.84
0.0727	2351.37	2351.37
0.0728	2417.21	2417.21
0.0729	2370.92	2370.92
0.073	2315.11	2315.11
0.0731	2300.24	2300.24
0.0732	2250.22	2250.22
0.0733	2231.1	2231.1
0.0734	2225.98	2225.98
0.0735	2230.37	2230.37
0.0736	2231.32	2231.32
0.0737	2229.93	2229.93
0.0738	2223.34	2223.34
0.0739	2211.47	2211.47
0.074	2215.65	2215.65
0.0741	2211.55	2211.55
0.0742	2207.45	2207.45
0.0743	2208.91	2208.91
0.0744	2213.38	2213.38
0.0745	2213.82	2213.82
0.0746	2212.65	2212.65
0.0747	2196.83	2196.83
0.0748	2170.61	2170.61
0.0749	2151.86	2151.86
0.075	2142.33	2142.33
0.0751	2140.58	2140.58
0.0752	2122.05	2122.05
0.0753	2111.43	2111.43
0.0754	2105.27	2105.27
0.0755	2125.34	2125.34
0.0756	2114.79	2114.79
0.0757	2104.47	2104.47
0.0758	2105.57	2105.57
0.0759	2102.64	2102.64
0.076	2103.59	2103.59
0.0761	2098.75	2098.75
0.0762	2103.59	2103.59
0.0763	2095.46	2095.46
0.0764	2087.04	2087.04
0.0765	2092.38	2092.38
0.0766	2069.38	2069.38
0.0767	2069.24	2069.24
0.0768	2059.57	2059.57
0.0769	2060.6	2060.6
0.077	2063.23	2063.23
0.0771	2048.36	2048.36
0.0772	2042.14	2042.14
0.0773	2042.21	2042.21
0.0774	2041.99	2041.99
0.0775	2024.41	2024.41
0.0776	2028.44	2028.44
0.0777	2035.4	2035.4
0.0778	2041.41	2041.41
0.0779	2030.57	2030.57
0.078	2028.3	2028.3
0.0781	2016.36	2016.36
0.0782	2004.86	2004.86
0.0783	1999.88	1999.88
0.0784	1990.36	1990.36
0.0785	1986.77	1986.77
0.0786	1993.95	1993.95
0.0787	1986.18	1986.18
0.0788	1980.91	1980.91
0.0789	1982.3	1982.3
0.079	1985.82	1985.82
0.0791	1988.45	1988.45
0.0792	1989.04	1989.04
0.0793	1991.67	1991.67
0.0794	1988.82	1988.82
0.0795	1992.11	1992.11
0.0796	1996	1996
0.0797	1993.87	1993.87
0.0798	1994.31	1994.31
0.0799	1999.29	1999.29
0.08	1996.44	1996.44
0.0801	1999.66	1999.66
0.0802	2005.37	2005.37
0.0803	2011.3	2011.3
0.0804	2008.96	2008.96
0.0805	2011.96	2011.96
0.0806	2017.31	2017.31
0.0807	2024.85	2024.85
0.0808	2027.64	2027.64
0.0809	2025.44	2025.44
0.081	2023.02	2023.02
0.0811	2016.94	2016.94
0.0812	2012.84	2012.84
0.0813	2004.79	2004.79
0.0814	2010.13	2010.13
0.0815	2003.39	2003.39
0.0816	2007.2	2007.2
0.0817	2006.4	2006.4
0.0818	2010.06	2010.06
0.0819	2000.9	2000.9
0.082	1995.63	1995.63
0.0821	2013.21	2013.21
0.0822	1995.56	1995.56
0.0823	1957.47	1957.47
0.0824	1955.79	1955.79
0.0825	1951.32	1951.32
0.0826	1946.92	1946.92
0.0827	1936.52	1936.52
0.0828	1960.11	1960.11
0.0829	1987.43	1987.43
0.083	1996.95	1996.95
0.0831	1992.48	1992.48
0.0832	1991.6	1991.6
0.0833	1992.41	1992.41
0.0834	1977.61	1977.61
0.0835	1961.65	1961.65
0.0836	1961.94	1961.94
0.0837	1943.55	1943.55
0.0838	1958.2	1958.2
0.0839	1947.29	1947.29
0.084	1944.65	1944.65
0.0841	1955.13	1955.13
0.0842	1960.69	1960.69
0.0843	1962.01	1962.01
0.0844	1969.19	1969.19
0.0845	1976.07	1976.07
0.0846	1974.54	1974.54
0.0847	1980.25	1980.25
0.0848	1994.02	1994.02
0.0849	2007.42	2007.42
0.085	2008.74	2008.74
0.0851	2008.67	2008.67
0.0852	2029.39	2029.39
0.0853	2036.21	2036.21
0.0854	2043.6	2043.6
0.0855	2060.01	2060.01
0.0856	2069.9	2069.9
0.0857	2099.05	2099.05
0.0858	2095.97	2095.97
0.0859	2082.93	2082.93
0.086	2090.7	2090.7
0.0861	2098.24	2098.24
0.0862	2101.17	2101.17
0.0863	2107.4	2107.4
0.0864	2108.57	2108.57
0.0865	2107.18	2107.18
0.0866	2109.89	2109.89
0.0867	2111.21	2111.21
0.0868	2114.43	2114.43
0.0869	2109.23	2109.23
0.087	2112.23	2112.23
0.0871	2102.71	2102.71
0.0872	2106.08	2106.08
0.0873	2110.69	2110.69
0.0874	2108.64	2108.64
0.0875	2111.13	2111.13
0.0876	2108.86	2108.86
0.0877	2116.99	2116.99
0.0878	2127.61	2127.61
0.0879	2127.91	2127.91
0.088	2145.85	2145.85
0.0881	2156.91	2156.91
0.0882	2173.9	2173.9
0.0883	2172.66	2172.66
0.0884	2178.15	2178.15
0.0885	2194.04	2194.04
0.0886	2209.28	2209.28
0.0887	2218.14	2218.14
0.0888	2226.93	2226.93
0.0889	2229.13	2229.13
0.089	2235.42	2235.42
0.0891	2238.13	2238.13
0.0892	2243.77	2243.77
0.0893	2253.96	2253.96
0.0894	2260.91	2260.91
0.0895	2262.6	2262.6
0.0896	2272.71	2272.71
0.0897	2279.96	2279.96
0.0898	2297.46	2297.46
0.0899	2303.47	2303.47
0.09	2324.78	2324.78
0.0901	2340.23	2340.23
0.0902	2346.02	2346.02
0.0903	2352.61	2352.61
0.0904	2344.34	2344.34
0.0905	2348.14	2348.14
0.0906	2353.71	2353.71
0.0907	2364.99	2364.99
0.0908	2355.47	2355.47
0.0909	2349.02	2349.02
0.091	2344.92	2344.92
0.0911	2338.7	2338.7
0.0912	2336.94	2336.94
0.0913	2311.38	2311.38
0.0914	2305.22	2305.22
0.0915	2298.34	2298.34
0.0916	2294.31	2294.31
0.0917	2296.07	2296.07
0.0918	2305.96	2305.96
0.0919	2323.97	2323.97
0.092	2340.67	2340.67
0.0921	2359.28	2359.28
0.0922	2362.5	2362.5
0.0923	2372.09	2372.09
0.0924	2385.42	2385.42
0.0925	2388.65	2388.65
0.0926	2385.64	2385.64
0.0927	2375.39	2375.39
0.0928	2365.28	2365.28
0.0929	2359.2	2359.2
0.093	2350.93	2350.93
0.0931	2347.49	2347.49
0.0932	2350.34	2350.34
0.0933	2351.81	2351.81
0.0934	2362.57	2362.57
0.0935	2339.5	2339.5
0.0936	2336.65	2336.65
0.0937	2329.76	2329.76
0.0938	2326.03	2326.03
0.0939	2323.61	2323.61
0.094	2323.24	2323.24
0.0941	2316.8	2316.8
0.0942	2314.53	2314.53
0.0943	2316.72	2316.72
0.0944	2317.16	2317.16
0.0945	2311.23	2311.23
0.0946	2319.07	2319.07
0.0947	2313.87	2313.87
0.0948	2314.23	2314.23
0.0949	2317.75	2317.75
0.095	2328.59	2328.59
0.0951	2329.54	2329.54
0.0952	2318.12	2318.12
0.0953	2316.21	2316.21
0.0954	2311.89	2311.89
0.0955	2304.79	2304.79
0.0956	2301.42	2301.42
0.0957	2300.39	2300.39
0.0958	2296.44	2296.44
0.0959	2285.96	2285.96
0.096	2281.05	2281.05
0.0961	2268.97	2268.97
0.0962	2263.18	2263.18
0.0963	2261.57	2261.57
0.0964	2253.88	2253.88
0.0965	2243.63	2243.63
0.0966	2243.04	2243.04
0.0967	2239.31	2239.31
0.0968	2236.16	2236.16
0.0969	2246.78	2246.78
0.097	2242.46	2242.46
0.0971	2241.28	2241.28
0.0972	2243.04	2243.04
0.0973	2231.4	2231.4
0.0974	2233.37	2233.37
0.0975	2221.73	2221.73
0.0976	2215.8	2215.8
0.0977	2214.4	2214.4
0.0978	2214.11	2214.11
0.0979	2216.09	2216.09
0.098	2220.78	2220.78
0.0981	2221.07	2221.07
0.0982	2221.66	2221.66
0.0983	2224.29	2224.29
0.0984	2227.73	2227.73
0.0985	2234.18	2234.18
0.0986	2238.87	2238.87
0.0987	2242.82	2242.82
0.0988	2251.68	2251.68
0.0989	2262.23	2262.23
0.099	2273.22	2273.22
0.0991	2295.7	2295.7
0.0992	2347.19	2347.19
0.0993	2347.85	2347.85
0.0994	2368.8	2368.8
0.0995	2375.1	2375.1
0.0996	2369.24	2369.24
0.0997	2367.41	2367.41
0.0998	2370.63	2370.63
0.0999	2399.27	2399.27
0.1	2420.73	2420.73
0.1001	2384.77	2384.77
0.1002	2365.36	2365.36
0.1003	2370.48	2370.48
0.1004	2382.13	2382.13
0.1005	2367.04	2367.04
0.1006	2376.78	2376.78
0.1007	2397.73	2397.73
0.1008	2407.76	2407.76
0.1009	2416.7	2416.7
0.101	2419.63	2419.63
0.1011	2416.99	2416.99
0.1012	2413.92	2413.92
0.1013	2406.96	2406.96
0.1014	2406.08	2406.08
0.1015	2407.84	2407.84
0.1016	2400.88	2400.88
0.1017	2402.12	2402.12
0.1018	2398.75	2398.75
0.1019	2383.37	2383.37
0.102	2375.54	2375.54
0.1021	2376.49	2376.49
0.1022	2368.87	2368.87
0.1023	2361.84	2361.84
0.1024	2366.6	2366.6
0.1025	2365.87	2365.87
0.1026	2371.44	2371.44
0.1027	2373.41	2373.41
0.1028	2385.94	2385.94
0.1029	2393.12	2393.12
0.103	2398.02	2398.02
0.1031	2417.8	2417.8
0.1032	2441.31	2441.31
0.1033	2453.1	2453.1
0.1034	2465.55	2465.55
0.1035	2499.02	2499.02
0.1036	2515.8	2515.8
0.1037	2516.89	2516.89
0.1038	2526.78	2526.78
0.1039	2539.82	2539.82
0.104	2555.86	2555.86
0.1041	2564.65	2564.65
0.1042	2565.67	2565.67
0.1043	2551.54	2551.54
0.1044	2542.31	2542.31
0.1045	2524.58	2524.58
0.1046	2468.92	2468.92
0.1047	2444.9	2444.9
0.1048	2446.66	2446.66
0.1049	2442.26	2442.26
0.105	2438.67	2438.67
0.1051	2426.29	2426.29
0.1052	2422.63	2422.63
0.1053	2417.58	2417.58
0.1054	2411.06	2411.06
0.1055	2410.03	2410.03
0.1056	2404.69	2404.69
0.1057	2405.79	2405.79
0.1058	2402.42	2402.42
0.1059	2405.42	2405.42
0.106	2395.39	2395.39
0.1061	2385.5	2385.5
0.1062	2373.49	2373.49
0.1063	2366.09	2366.09
0.1064	2364.33	2364.33
0.1065	2358.11	2358.11
0.1066	2345.14	2345.14
0.1067	2341.33	2341.33
0.1068	2338.18	2338.18
0.1069	2349.68	2349.68
0.107	2358.03	2358.03
0.1071	2359.57	2359.57
0.1072	2358.62	2358.62
0.1073	2469.65	2469.65
0.1074	2550.81	2550.81
0.1075	2483.94	2483.94
0.1076	2471.26	2471.26
0.1077	2481.37	2481.37
0.1078	2486.87	2486.87
0.1079	2506.49	2506.49
0.108	2521.95	2521.95
0.1081	2548.17	2548.17
0.1082	2568.24	2568.24
0.1083	2567.43	2567.43
0.1084	2568.38	2568.38
0.1085	2575.2	2575.2
0.1086	2585.08	2585.08
0.1087	2594.09	2594.09
0.1088	2595.12	2595.12
0.1089	2615.26	2615.26
0.109	2626.54	2626.54
0.1091	2639.21	2639.21
0.1092	2641.7	2641.7
0.1093	2637.67	2637.67
0.1094	2678.54	2678.54
0.1095	2683.3	2683.3
0.1096	2674	2674
0.1097	2696.7	2696.7
0.1098	2692.53	2692.53
0.1099	2689.82	2689.82
0.11	2685.06	2685.06
0.1101	2661.77	2661.77
0.1102	2662.72	2662.72
0.1103	2680	2680
0.1104	2686.38	2686.38
0.1105	2677.95	2677.95
0.1106	2633.64	2633.64
0.1107	2597.17	2597.17
0.1108	2583.25	2583.25
0.1109	2586.18	2586.18
0.111	2582.3	2582.3
0.1111	2582.59	2582.59
0.1112	2579.88	2579.88
0.1113	2578.42	2578.42
0.1114	2578.64	2578.64
0.1115	2580.18	2580.18
0.1116	2574.68	2574.68
0.1117	2572.27	2572.27
0.1118	2574.02	2574.02
0.1119	2560.62	2560.62
0.112	2557.62	2557.62
0.1121	2550.81	2550.81
0.1122	2519.46	2519.46
0.1123	2505.4	2505.4
0.1124	2500.05	2500.05
0.1125	2495.65	2495.65
0.1126	2482.54	2482.54
0.1127	2470.9	2470.9
0.1128	2472.29	2472.29
0.1129	2468.77	2468.77
0.113	2466.94	2466.94
0.1131	2467.75	2467.75
0.1132	2471.04	2471.04
0.1133	2471.26	2471.26
0.1134	2468.04	2468.04
0.1135	2466.36	2466.36
0.1136	2470.68	2470.68
0.1137	2470.17	2470.17
0.1138	2468.26	2468.26
0.1139	2468.04	2468.04
0.114	2466.58	2466.58
0.1141	2465.62	2465.62
0.1142	2470.17	2470.17
0.1143	2470.83	2470.83
0.1144	2473.54	2473.54
0.1145	2473.61	2473.61
0.1146	2469.65	2469.65
0.1147	2460.21	2460.21
0.1148	2459.25	2459.25
0.1149	2454.79	2454.79
0.115	2450.9	2450.9
0.1151	2447.83	2447.83
0.1152	2449.15	2449.15
0.1153	2460.94	2460.94
0.1154	2466.14	2466.14
0.1155	2477.12	2477.12
0.1156	2487.96	2487.96
0.1157	2495.36	2495.36
0.1158	2498.66	2498.66
0.1159	2500.42	2500.42
0.116	2498.29	2498.29
0.1161	2498.95	2498.95
0.1162	2498.44	2498.44
0.1163	2500.27	2500.27
0.1164	2497.56	2497.56
0.1165	2497.78	2497.78
0.1166	2496.24	2496.24
0.1167	2491.7	2491.7
0.1168	2490.97	2490.97
0.1169	2487.6	2487.6
0.117	2485.03	2485.03
0.1171	2480.42	2480.42
0.1172	2478.96	2478.96
0.1173	2473.46	2473.46
0.1174	2467.38	2467.38
0.1175	2460.21	2460.21
0.1176	2461.96	2461.96
0.1177	2458.37	2458.37
0.1178	2456.62	2456.62
0.1179	2453.03	2453.03
0.118	2449.95	2449.95
0.1181	2449.51	2449.51
0.1182	2455.74	2455.74
0.1183	2459.11	2459.11
0.1184	2461.23	2461.23
0.1185	2470.53	2470.53
0.1186	2465.84	2465.84
0.1187	2471.12	2471.12
0.1188	2469.43	2469.43
0.1189	2465.04	2465.04
0.119	2459.47	2459.47
0.1191	2460.28	2460.28
0.1192	2460.06	2460.06
0.1193	2457.64	2457.64
0.1194	2454.13	2454.13
0.1195	2454.57	2454.57
0.1196	2450.46	2450.46
0.1197	2445.34	2445.34
0.1198	2440.28	2440.28
0.1199	2433.84	2433.84
0.12	2430.98	2430.98
0.1201	2428.86	2428.86
0.1202	2425.05	2425.05
0.1203	2418.75	2418.75
0.1204	2410.47	2410.47
0.1205	2413.18	2413.18
0.1206	2410.55	2410.55
0.1207	2410.91	2410.91
0.1208	2412.38	2412.38
0.1209	2414.14	2414.14
0.121	2416.85	2416.85
0.1211	2414.21	2414.21
0.1212	2415.09	2415.09
0.1213	2408.64	2408.64
0.1214	2412.96	2412.96
0.1215	2459.47	2459.47
0.1216	2471.92	2471.92
0.1217	2493.38	2493.38
0.1218	2493.53	2493.53
0.1219	2514.11	2514.11
0.122	2521.36	2521.36
0.1221	2565.31	2565.31
0.1222	2577.47	2577.47
0.1223	2579.37	2579.37
0.1224	2543.41	2543.41
0.1225	2533.15	2533.15
0.1226	2548.24	2548.24
0.1227	2575.85	2575.85
0.1228	2589.33	2589.33
0.1229	2561.57	2561.57
0.123	2540.92	2540.92
0.1231	2536.01	2536.01
0.1232	2534.55	2534.55
0.1233	2531.03	2531.03
0.1234	2542.97	2542.97
0.1235	2549.63	2549.63
0.1236	2559.16	2559.16
0.1237	2563.26	2563.26
0.1238	2561.21	2561.21
0.1239	2569.41	2569.41
0.124	2570	2570
0.1241	2572.92	2572.92
0.1242	2576.95	2576.95
0.1243	2579.88	2579.88
0.1244	2580.54	2580.54
0.1245	2585.74	2585.74
0.1246	2586.91	2586.91
0.1247	2589.62	2589.62
0.1248	2592.48	2592.48
0.1249	2593.07	2593.07
0.125	2596.29	2596.29
0.1251	2596.58	2596.58
0.1252	2595.19	2595.19
0.1253	2601.78	2601.78
0.1254	2598.56	2598.56
0.1255	2597.09	2597.09
0.1256	2602.08	2602.08
0.1257	2598.63	2598.63
0.1258	2593.43	2593.43
0.1259	2591.75	2591.75
0.126	2593.87	2593.87
0.1261	2591.97	2591.97
0.1262	2585.3	2585.3
0.1263	2590.21	2590.21
0.1264	2587.94	2587.94
0.1265	2592.7	2592.7
0.1266	2582.89	2582.89
0.1267	2574.32	2574.32
0.1268	2560.77	2560.77
0.1269	2548.32	2548.32
0.127	2541.72	2541.72
0.1271	2522.97	2522.97
0.1272	2513.31	2513.31
0.1273	2503.2	2503.2
0.1274	2493.82	2493.82
0.1275	2490.75	2490.75
0.1276	2478.22	2478.22
0.1277	2467.97	2467.97
0.1278	2463.72	2463.72
0.1279	2462.11	2462.11
0.128	2459.11	2459.11
0.1281	2460.13	2460.13
0.1282	2461.38	2461.38
0.1283	2464.31	2464.31
0.1284	2466.06	2466.06
0.1285	2472.73	2472.73
0.1286	2473.75	2473.75
0.1287	2475.88	2475.88
0.1288	2478.08	2478.08
0.1289	2483.79	2483.79
0.129	2494.56	2494.56
0.1291	2505.25	2505.25
0.1292	2513.96	2513.96
0.1293	2513.67	2513.67
0.1294	2509.13	2509.13
0.1295	2500.85	2500.85
0.1296	2499.9	2499.9
0.1297	2505.62	2505.62
0.1298	2510.23	2510.23
0.1299	2516.16	2516.16
0.13	2519.75	2519.75
0.1301	2529.27	2529.27
0.1302	2537.62	2537.62
0.1303	2546.41	2546.41
0.1304	2554.61	2554.61
0.1305	2557.1	2557.1
0.1306	2571.24	2571.24
0.1307	2574.98	2574.98
0.1308	2576.44	2576.44
0.1309	2583.54	2583.54
0.131	2587.94	2587.94
0.1311	2590.58	2590.58
0.1312	2603.91	2603.91
0.1313	2604.71	2604.71
0.1314	2610.64	2610.64
0.1315	2617.24	2617.24
0.1316	2618.33	2618.33
0.1317	2622.66	2622.66
0.1318	2626.76	2626.76
0.1319	2633.86	2633.86
0.132	2635.47	2635.47
0.1321	2640.23	2640.23
0.1322	2643.82	2643.82
0.1323	2645.29	2645.29
0.1324	2650.05	2650.05
0.1325	2649.39	2649.39
0.1326	2653.05	2653.05
0.1327	2662.5	2662.5
0.1328	2676.05	2676.05
0.1329	2686.08	2686.08
0.133	2674.8	2674.8
0.1331	2671.8	2671.8
0.1332	2662.65	2662.65
0.1333	2667.04	2667.04
0.1334	2667.55	2667.55
0.1335	2662.94	2662.94
0.1336	2663.16	2663.16
0.1337	2657.45	2657.45
0.1338	2653.78	2653.78
0.1339	2649.1	2649.1
0.134	2643.09	2643.09
0.1341	2641.99	2641.99
0.1342	2635.25	2635.25
0.1343	2633.13	2633.13
0.1344	2639.14	2639.14
0.1345	2642.58	2642.58
0.1346	2654.59	2654.59
0.1347	2644.85	2644.85
0.1348	2646.31	2646.31
0.1349	2645.43	2645.43
0.135	2645.95	2645.95
0.1351	2646.24	2646.24
0.1352	2647.71	2647.71
0.1353	2645.14	2645.14
0.1354	2642.29	2642.29
0.1355	2638.7	2638.7
0.1356	2634.96	2634.96
0.1357	2634.23	2634.23
0.1358	2640.16	2640.16
0.1359	2637.67	2637.67
0.136	2636.79	2636.79
0.1361	2646.68	2646.68
0.1362	2653.78	2653.78
0.1363	2655.25	2655.25
0.1364	2660.16	2660.16
0.1365	2660.6	2660.6
0.1366	2663.01	2663.01
0.1367	2663.45	2663.45
0.1368	2667.26	2667.26
0.1369	2669.97	2669.97
0.137	2673.27	2673.27
0.1371	2669.46	2669.46
0.1372	2668.65	2668.65
0.1373	2674.73	2674.73
0.1374	2670.85	2670.85
0.1375	2674.37	2674.37
0.1376	2673.93	2673.93
0.1377	2671.07	2671.07
0.1378	2674.44	2674.44
0.1379	2672.39	2672.39
0.138	2670.78	2670.78
0.1381	2669.09	2669.09
0.1382	2669.24	2669.24
0.1383	2672.68	2672.68
0.1384	2671.58	2671.58
0.1385	2671	2671
0.1386	2671.58	2671.58
0.1387	2667.41	2667.41
0.1388	2667.7	2667.7
0.1389	2666.6	2666.6
0.139	2668.36	2668.36
0.1391	2662.72	2662.72
0.1392	2660.89	2660.89
0.1393	2659.79	2659.79
0.1394	2658.69	2658.69
0.1395	2655.54	2655.54
0.1396	2652.69	2652.69
0.1397	2655.47	2655.47
0.1398	2654	2654
0.1399	2653.27	2653.27
0.14	2653.42	2653.42
0.1401	2650.85	2650.85
0.1402	2648.88	2648.88
0.1403	2648.95	2648.95
0.1404	2647.12	2647.12
0.1405	2642.65	2642.65
0.1406	2634.59	2634.59
0.1407	2628.52	2628.52
0.1408	2621.7	2621.7
0.1409	2616.43	2616.43
0.141	2611.23	2611.23
0.1411	2607.2	2607.2
0.1412	2604.57	2604.57
0.1413	2599.73	2599.73
0.1414	2591.89	2591.89
0.1415	2586.33	2586.33
0.1416	2580.54	2580.54
0.1417	2576.73	2576.73
0.1418	2571.61	2571.61
0.1419	2566.41	2566.41
0.142	2566.7	2566.7
0.1421	2562.08	2562.08
0.1422	2558.72	2558.72
0.1423	2554.91	2554.91
0.1424	2553.88	2553.88
0.1425	2552.86	2552.86
0.1426	2552.05	2552.05
0.1427	2546.63	2546.63
0.1428	2546.41	2546.41
0.1429	2546.26	2546.26
0.143	2547.36	2547.36
0.1431	2548.24	2548.24
0.1432	2544.73	2544.73
0.1433	2544.8	2544.8
0.1434	2548.68	2548.68
0.1435	2543.99	2543.99
0.1436	2549.05	2549.05
0.1437	2546.92	2546.92
0.1438	2543.99	2543.99
0.1439	2547.22	2547.22
0.144	2546.04	2546.04
0.1441	2544.07	2544.07
0.1442	2544.14	2544.14
0.1443	2542.38	2542.38
0.1444	2541.5	2541.5
0.1445	2541.06	2541.06
0.1446	2539.53	2539.53
0.1447	2539.53	2539.53
0.1448	2539.97	2539.97
0.1449	2540.7	2540.7
0.145	2543.19	2543.19
0.1451	2543.77	2543.77
0.1452	2543.48	2543.48
0.1453	2543.12	2543.12
0.1454	2543.55	2543.55
0.1455	2543.7	2543.7
0.1456	2541.58	2541.58
0.1457	2540.19	2540.19
0.1458	2539.01	2539.01
0.1459	2537.11	2537.11
0.146	2532.86	2532.86
0.1461	2531.1	2531.1
0.1462	2529.86	2529.86
0.1463	2529.93	2529.93
0.1464	2529.86	2529.86
0.1465	2534.18	2534.18
0.1466	2531.98	2531.98
0.1467	2530.44	2530.44
0.1468	2533.08	2533.08
0.1469	2538.43	2538.43
0.147	2537.7	2537.7
0.1471	2537.92	2537.92
0.1472	2541.5	2541.5
0.1473	2547.14	2547.14
0.1474	2548.54	2548.54
0.1475	2553.08	2553.08
0.1476	2557.4	2557.4
0.1477	2559.3	2559.3
0.1478	2561.5	2561.5
0.1479	2565.53	2565.53
0.148	2565.09	2565.09
0.1481	2568.38	2568.38
0.1482	2567.29	2567.29
0.1483	2570.21	2570.21
0.1484	2573.66	2573.66
0.1485	2590.14	2590.14
0.1486	2601.64	2601.64
0.1487	2591.82	2591.82
0.1488	2583.33	2583.33
0.1489	2579.74	2579.74
0.149	2578.93	2578.93
0.1491	2578.78	2578.78
0.1492	2577.98	2577.98
0.1493	2579.96	2579.96
0.1494	2582.96	2582.96
0.1495	2585.52	2585.52
0.1496	2583.98	2583.98
0.1497	2583.98	2583.98
0.1498	2577.39	2577.39
0.1499	2570.65	2570.65
0.15	2568.31	2568.31
0.1501	2566.7	2566.7
0.1502	2571.53	2571.53
0.1503	2574.39	2574.39
0.1504	2579.66	2579.66
0.1505	2581.49	2581.49
0.1506	2583.84	2583.84
0.1507	2586.18	2586.18
0.1508	2588.75	2588.75
0.1509	2589.77	2589.77
0.151	2589.33	2589.33
0.1511	2585.45	2585.45
0.1512	2588.6	2588.6
0.1513	2591.16	2591.16
0.1514	2592.48	2592.48
0.1515	2594.38	2594.38
0.1516	2595.19	2595.19
0.1517	2595.7	2595.7
0.1518	2594.24	2594.24
0.1519	2594.02	2594.02
0.152	2588.82	2588.82
0.1521	2590.5	2590.5
0.1522	2590.36	2590.36
0.1523	2590.94	2590.94
0.1524	2591.09	2591.09
0.1525	2591.02	2591.02
0.1526	2593.36	2593.36
0.1527	2591.38	2591.38
0.1528	2589.55	2589.55
0.1529	2586.4	2586.4
0.153	2585.23	2585.23
0.1531	2584.35	2584.35
0.1532	2583.69	2583.69
0.1533	2585.3	2585.3
0.1534	2585.52	2585.52
0.1535	2585.45	2585.45
0.1536	2585.89	2585.89
0.1537	2585.01	2585.01
0.1538	2583.62	2583.62
0.1539	2580.18	2580.18
0.154	2577.39	2577.39
0.1541	2574.24	2574.24
0.1542	2568.16	2568.16
0.1543	2562.52	2562.52
0.1544	2557.25	2557.25
0.1545	2551.32	2551.32
0.1546	2544.43	2544.43
0.1547	2537.33	2537.33
0.1548	2532.71	2532.71
0.1549	2528.25	2528.25
0.155	2523.27	2523.27
0.1551	2519.75	2519.75
0.1552	2518.87	2518.87
0.1553	2515.21	2515.21
0.1554	2510.38	2510.38
0.1555	2505.18	2505.18
0.1556	2503.34	2503.34
0.1557	2501.66	2501.66
0.1558	2502.47	2502.47
0.1559	2500.56	2500.56
0.156	2500.56	2500.56
0.1561	2497.41	2497.41
0.1562	2494.48	2494.48
0.1563	2467.02	2467.02
0.1564	2455.44	2455.44
0.1565	2437.13	2437.13
0.1566	2425.34	2425.34
0.1567	2414.21	2414.21
0.1568	2403.88	2403.88
0.1569	2394.29	2394.29
0.157	2385.72	2385.72
0.1571	2377.37	2377.37
0.1572	2369.6	2369.6
0.1573	2362.72	2362.72
0.1574	2354.88	2354.88
0.1575	2348.95	2348.95
0.1576	2343.24	2343.24
0.1577	2337.67	2337.67
0.1578	2331.3	2331.3
0.1579	2326.76	2326.76
0.158	2321.19	2321.19
0.1581	2316.94	2316.94
0.1582	2311.3	2311.3
0.1583	2307.5	2307.5
0.1584	2302.88	2302.88
0.1585	2298.41	2298.41
0.1586	2292.26	2292.26
0.1587	2292.19	2292.19
0.1588	2288.67	2288.67
0.1589	2281.2	2281.2
0.159	2278.56	2278.56
0.1591	2277.32	2277.32
0.1592	2274.39	2274.39
0.1593	2268.46	2268.46
0.1594	2265.23	2265.23
0.1595	2264.06	2264.06
0.1596	2262.08	2262.08
0.1597	2257.25	2257.25
0.1598	2254.91	2254.91
0.1599	2252.49	2252.49
0.16	2250.95	2250.95
0.1601	2247.95	2247.95
0.1602	2239.67	2239.67
0.1603	2238.28	2238.28
0.1604	2240.41	2240.41
0.1605	2236.89	2236.89
0.1606	2235.06	2235.06
0.1607	2230.96	2230.96
0.1608	2228.47	2228.47
0.1609	2226.49	2226.49
0.161	2225.83	2225.83
0.1611	2222.97	2222.97
0.1612	2222.09	2222.09
0.1613	2218.58	2218.58
0.1614	2218.65	2218.65
0.1615	2216.6	2216.6
0.1616	2213.09	2213.09
0.1617	2210.52	2210.52
0.1618	2210.08	2210.08
0.1619	2207.3	2207.3
0.162	2205.1	2205.1
0.1621	2203.56	2203.56
0.1622	2201.73	2201.73
0.1623	2201.22	2201.22
0.1624	2199.61	2199.61
0.1625	2198.88	2198.88
0.1626	2195.36	2195.36
0.1627	2195.07	2195.07
0.1628	2191.99	2191.99
0.1629	2191.26	2191.26
0.163	2190.53	2190.53
0.1631	2186.87	2186.87
0.1632	2186.13	2186.13
0.1633	2185.99	2185.99
0.1634	2184.67	2184.67
0.1635	2182.91	2182.91
0.1636	2182.03	2182.03
0.1637	2180.13	2180.13
0.1638	2177.49	2177.49
0.1639	2178.22	2178.22
0.164	2175	2175
0.1641	2173.39	2173.39
0.1642	2172.73	2172.73
0.1643	2172.29	2172.29
0.1644	2170.53	2170.53
0.1645	2168.99	2168.99
0.1646	2167.38	2167.38
0.1647	2165.55	2165.55
0.1648	2164.31	2164.31
0.1649	2166.36	2166.36
0.165	2161.6	2161.6
0.1651	2162.7	2162.7
0.1652	2160.42	2160.42
0.1653	2158.37	2158.37
0.1654	2158.67	2158.67
0.1655	2157.35	2157.35
0.1656	2155.44	2155.44
0.1657	2155.37	2155.37
0.1658	2154.93	2154.93
0.1659	2152.08	2152.08
0.166	2150.39	2150.39
0.1661	2151.42	2151.42
0.1662	2150.17	2150.17
0.1663	2149.29	2149.29
0.1664	2147.83	2147.83
0.1665	2147.02	2147.02
0.1666	2145.63	2145.63
0.1667	2144.46	2144.46
0.1668	2142.77	2142.77
0.1669	2144.97	2144.97
0.167	2139.92	2139.92
0.1671	2140.06	2140.06
0.1672	2138.09	2138.09
0.1673	2140.5	2140.5
0.1674	2139.62	2139.62
0.1675	2137.06	2137.06
0.1676	2134.5	2134.5
0.1677	2134.94	2134.94
0.1678	2136.84	2136.84
0.1679	2134.57	2134.57
0.168	2133.18	2133.18
0.1681	2129.88	2129.88
0.1682	2131.49	2131.49
0.1683	2131.57	2131.57
0.1684	2126.22	2126.22
0.1685	2130.18	2130.18
0.1686	2127.76	2127.76
0.1687	2126.59	2126.59
0.1688	2128.2	2128.2
0.1689	2125.93	2125.93
0.169	2121.46	2121.46
0.1691	2123.95	2123.95
0.1692	2122.56	2122.56
0.1693	2125.34	2125.34
0.1694	2120.87	2120.87
0.1695	2121.9	2121.9
0.1696	2123.22	2123.22
0.1697	2119.48	2119.48
0.1698	2118.82	2118.82
0.1699	2118.46	2118.46
0.17	2117.87	2117.87
0.1701	2116.63	2116.63
0.1702	2115.75	2115.75
0.1703	2115.75	2115.75
0.1704	2114.65	2114.65
0.1705	2114.58	2114.58
0.1706	2114.28	2114.28
0.1707	2113.18	2113.18
0.1708	2112.52	2112.52
0.1709	2112.96	2112.96
0.171	2109.74	2109.74
0.1711	2109.01	2109.01
0.1712	2108.5	2108.5
0.1713	2107.4	2107.4
0.1714	2107.62	2107.62
0.1715	2108.28	2108.28
0.1716	2105.13	2105.13
0.1717	2103.44	2103.44
0.1718	2104.98	2104.98
0.1719	2104.39	2104.39
0.172	2103.22	2103.22
0.1721	2102.56	2102.56
0.1722	2100.88	2100.88
0.1723	2100.22	2100.22
0.1724	2101.68	2101.68
0.1725	2098.9	2098.9
0.1726	2098.9	2098.9
0.1727	2098.1	2098.1
0.1728	2097.44	2097.44
0.1729	2097	2097
0.173	2097.66	2097.66
0.1731	2097.51	2097.51
0.1732	2095.83	2095.83
0.1733	2095.61	2095.61
0.1734	2093.41	2093.41
0.1735	2093.19	2093.19
0.1736	2094.14	2094.14
0.1737	2092.24	2092.24
0.1738	2092.6	2092.6
0.1739	2092.9	2092.9
0.174	2092.31	2092.31
0.1741	2087.7	2087.7
0.1742	2090.62	2090.62
0.1743	2090.04	2090.04
0.1744	2089.16	2089.16
0.1745	2086.16	2086.16
0.1746	2086.23	2086.23
0.1747	2085.5	2085.5
0.1748	2087.55	2087.55
0.1749	2085.06	2085.06
0.175	2084.4	2084.4
0.1751	2082.64	2082.64
0.1752	2080.96	2080.96
0.1753	2085.72	2085.72
0.1754	2080.74	2080.74
0.1755	2080.3	2080.3
0.1756	2081.62	2081.62
0.1757	2081.91	2081.91
0.1758	2079.2	2079.2
0.1759	2076.49	2076.49
0.176	2076.93	2076.93
0.1761	2078.39	2078.39
0.1762	2077.37	2077.37
0.1763	2072.53	2072.53
0.1764	2072.83	2072.83
0.1765	2075.24	2075.24
0.1766	2075.54	2075.54
0.1767	2073.34	2073.34
0.1768	2070.19	2070.19
0.1769	2070.41	2070.41
0.177	2074.29	2074.29
0.1771	2070.92	2070.92
0.1772	2067.41	2067.41
0.1773	2067.63	2067.63
0.1774	2065.43	2065.43
0.1775	2070.85	2070.85
0.1776	2066.46	2066.46
0.1777	2065.28	2065.28
0.1778	2064.26	2064.26
0.1779	2063.53	2063.53
0.178	2064.62	2064.62
0.1781	2063.75	2063.75
0.1782	2062.65	2062.65
0.1783	2061.18	2061.18
0.1784	2061.25	2061.25
0.1785	2062.72	2062.72
0.1786	2062.94	2062.94
0.1787	2061.99	2061.99
0.1788	2060.74	2060.74
0.1789	2061.69	2061.69
0.179	2058.33	2058.33
0.1791	2058.69	2058.69
0.1792	2057.81	2057.81
0.1793	2057.01	2057.01
0.1794	2057.81	2057.81
0.1795	2055.25	2055.25
0.1796	2056.86	2056.86
0.1797	2052.98	2052.98
0.1798	2050.71	2050.71
0.1799	2055.25	2055.25
0.18	2053.2	2053.2
0.1801	2051.37	2051.37
0.1802	2053.2	2053.2
0.1803	2051.44	2051.44
0.1804	2051.22	2051.22
0.1805	2051.81	2051.81
0.1806	2050.78	2050.78
0.1807	2048.44	2048.44
0.1808	2048.36	2048.36
0.1809	2048.73	2048.73
0.181	2047.71	2047.71
0.1811	2048.51	2048.51
0.1812	2047.27	2047.27
0.1813	2045.36	2045.36
0.1814	2045.51	2045.51
0.1815	2044.92	2044.92
0.1816	2042.21	2042.21
0.1817	2044.63	2044.63
0.1818	2044.12	2044.12
0.1819	2042.29	2042.29
0.182	2043.02	2043.02
0.1821	2043.16	2043.16
0.1822	2040.6	2040.6
0.1823	2038.26	2038.26
0.1824	2042.36	2042.36
0.1825	2037.52	2037.52
0.1826	2039.06	2039.06
0.1827	2036.35	2036.35
0.1828	2036.94	2036.94
0.1829	2036.21	2036.21
0.183	2036.5	2036.5
0.1831	2037.74	2037.74
0.1832	2035.84	2035.84
0.1833	2036.28	2036.28
0.1834	2035.03	2035.03
0.1835	2031.59	2031.59
0.1836	2040.89	2040.89
0.1837	2031.74	2031.74
0.1838	2026.46	2026.46
0.1839	2035.99	2035.99
0.184	2033.57	2033.57
0.1841	2028.88	2028.88
0.1842	2029.39	2029.39
0.1843	2033.28	2033.28
0.1844	2030.2	2030.2
0.1845	2026.54	2026.54
0.1846	2023.97	2023.97
0.1847	2029.61	2029.61
0.1848	2028.96	2028.96
0.1849	2027.64	2027.64
0.185	2026.83	2026.83
0.1851	2020.09	2020.09
0.1852	2035.55	2035.55
0.1853	2028.81	2028.81
0.1854	2020.09	2020.09
0.1855	2024.49	2024.49
0.1856	2025.51	2025.51
0.1857	2025.22	2025.22
0.1858	2024.05	2024.05
0.1859	2025.44	2025.44
0.186	2018.55	2018.55
0.1861	2020.02	2020.02
0.1862	2022.07	2022.07
0.1863	2021.41	2021.41
0.1864	2020.53	2020.53
0.1865	2020.75	2020.75
0.1866	2020.83	2020.83
0.1867	2020.02	2020.02
0.1868	2016.28	2016.28
0.1869	2017.9	2017.9
0.187	2016.58	2016.58
0.1871	2018.63	2018.63
0.1872	2017.31	2017.31
0.1873	2017.6	2017.6
0.1874	2015.84	2015.84
0.1875	2014.53	2014.53
0.1876	2015.77	2015.77
0.1877	2014.53	2014.53
0.1878	2015.77	2015.77
0.1879	2013.72	2013.72
0.188	2012.11	2012.11
0.1881	2013.35	2013.35
0.1882	2010.57	2010.57
0.1883	2011.3	2011.3
0.1884	2009.62	2009.62
0.1885	2010.86	2010.86
0.1886	2008.96	2008.96
0.1887	2009.55	2009.55
0.1888	2008.08	2008.08
0.1889	2008.74	2008.74
0.189	2008.23	2008.23
0.1891	2006.18	2006.18
0.1892	2005.66	2005.66
0.1893	2004.86	2004.86
0.1894	2007.28	2007.28
0.1895	2006.03	2006.03
0.1896	2005.15	2005.15
0.1897	2004.27	2004.27
0.1898	2003.83	2003.83
0.1899	2002.66	2002.66
0.19	2004.42	2004.42
0.1901	2001.64	2001.64
0.1902	2002.22	2002.22
0.1903	2003.03	2003.03
0.1904	2000.68	2000.68
0.1905	2000.61	2000.61
0.1906	1999.51	1999.51
0.1907	1999.88	1999.88
0.1908	1997.75	1997.75
0.1909	1998.05	1998.05
0.191	2000.61	2000.61
0.1911	1997.39	1997.39
0.1912	1997.75	1997.75
0.1913	1995.7	1995.7
0.1914	1996.8	1996.8
0.1915	1995.12	1995.12
0.1916	1993.36	1993.36
0.1917	1995.7	1995.7
0.1918	1994.97	1994.97
0.1919	1987.57	1987.57
0.192	1996.58	1996.58
0.1921	1991.82	1991.82
0.1922	2001.12	2001.12
0.1923	1994.17	1994.17
0.1924	1988.53	1988.53
0.1925	1986.55	1986.55
0.1926	1992.19	1992.19
0.1927	1994.09	1994.09
0.1928	1988.75	1988.75
0.1929	1986.33	1986.33
0.193	1988.38	1988.38
0.1931	1989.4	1989.4
0.1932	1990.65	1990.65
0.1933	1983.62	1983.62
0.1934	1990.06	1990.06
0.1935	1981.05	1981.05
0.1936	1986.33	1986.33
0.1937	1990.28	1990.28
0.1938	1982.89	1982.89
0.1939	1981.79	1981.79
0.194	1984.13	1984.13
0.1941	1987.43	1987.43
0.1942	1982.23	1982.23
0.1943	1980.47	1980.47
0.1944	1980.69	1980.69
0.1945	1981.57	1981.57
0.1946	1979.08	1979.08
0.1947	1979.88	1979.88
0.1948	1978.64	1978.64
0.1949	1975.63	1975.63
0.195	1978.64	1978.64
0.1951	1978.86	1978.86
0.1952	1979	1979
0.1953	1977.1	1977.1
0.1954	1977.25	1977.25
0.1955	1976.15	1976.15
0.1956	1977.03	1977.03
0.1957	1974.98	1974.98
0.1958	1973.36	1973.36
0.1959	1973.66	1973.66
0.196	1974.32	1974.32
0.1961	1973.58	1973.58
0.1962	1973.07	1973.07
0.1963	1972.12	1972.12
0.1964	1971.75	1971.75
0.1965	1970.65	1970.65
0.1966	1975.2	1975.2
0.1967	1970.14	1970.14
0.1968	1972.63	1972.63
0.1969	1971.9	1971.9
0.197	1970.29	1970.29
0.1971	1972.41	1972.41
0.1972	1972.05	1972.05
0.1973	1967.36	1967.36
0.1974	1968.02	1968.02
0.1975	1969.92	1969.92
0.1976	1967.8	1967.8
0.1977	1969.48	1969.48
0.1978	1968.97	1968.97
0.1979	1964.43	1964.43
0.198	1965.75	1965.75
0.1981	1964.94	1964.94
0.1982	1968.53	1968.53
0.1983	1965.09	1965.09
0.1984	1966.41	1966.41
0.1985	1962.16	1962.16
0.1986	1961.13	1961.13
0.1987	1963.99	1963.99
0.1988	1963.77	1963.77
0.1989	1961.65	1961.65
0.199	1961.43	1961.43
0.1991	1963.48	1963.48
0.1992	1959.16	1959.16
0.1993	1957.32	1957.32
0.1994	1962.16	1962.16
0.1995	1958.64	1958.64
0.1996	1958.94	1958.94
0.1997	1961.94	1961.94
0.1998	1960.55	1960.55
[truncated: 1,604 more rows]

## Sheet: Fig.1f
	Co3O4	CoO	CO	MnO	MnO2	NiO	Ni2O3	Li2O
300	-454.653	-475.185	-274.729	-725.523	-464.76	-479.651	-325.988	-1191.15
400	-435.365	-459.241	-292.529	-710.561	-446.369	-460.775	-307.332	-1166.59
500	-416.076	-443.297	-310.329	-695.599	-427.978	-441.899	-288.676	-1142.03
600	-396.788	-427.353	-328.129	-680.637	-409.587	-423.023	-270.02	-1117.47
700	-377.499	-411.409	-345.928	-665.675	-391.196	-404.147	-251.364	-1092.91
800	-358.211	-395.465	-363.728	-650.713	-372.805	-385.271	-232.708	-1068.36
900	-338.922	-379.521	-381.528	-635.751	-354.414	-366.395	-214.052	-1043.8
1000	-319.634	-363.577	-399.328	-620.789	-336.023	-347.519	-195.396	-1019.24
1100	-300.345	-347.633	-417.128	-605.827	-317.632	-328.643	-176.74	-994.682
1200	-281.057	-331.689	-434.928	-590.865	-299.241	-309.767	-158.084	-970.124
1300	-261.768	-315.745	-452.727	-575.903	-280.85	-290.891	-139.428	-945.566
1400	-242.48	-299.801	-470.527	-560.941	-262.459	-272.015	-120.772	-921.008
1500	-223.191	-283.857	-488.327	-545.979	-244.068	-253.139	-102.116	-896.45
1600	-203.903	-267.913	-506.127	-531.017	-225.677	-234.263	-83.4602	-871.892
1700	-184.614	-251.969	-523.927	-516.055	-207.286	-215.387	-64.8042	-847.334
1800	-165.326	-236.025	-541.726	-501.093	-188.895	-196.511	-46.1482	-822.776
1900	-146.037	-220.081	-559.526	-486.131	-170.504	-177.635	-27.4922	-798.218
2000	-126.749	-204.137	-577.326	-471.169	-152.113	-158.759	-8.8362	-773.66
2100	-107.46	-188.193	-595.126	-456.207	-133.722	-139.883	9.8198	-749.102
2200	-88.1717	-172.249	-612.926	-441.245	-115.331	-121.007	28.4758	-724.544
2300	-68.8832	-156.305	-630.725	-426.283	-96.9398	-102.131	47.1318	-699.986
2400	-49.5947	-140.361	-648.525	-411.321	-78.5488	-83.2548	65.7878	-675.428
2500	-30.3062	-124.417	-666.325	-396.359	-60.1578	-64.3788	84.4438	-650.87
2600	-11.0177	-108.473	-684.125	-381.397	-41.7668	-45.5028	103.1	-626.312
2700	8.27084	-92.529	-701.924	-366.435	-23.3758	-26.6268	121.756	-601.754
2800	27.5593	-76.585	-719.724	-351.473	-4.98477	-7.75079	140.412	-577.196
2900	46.8478	-60.641	-737.524	-336.511	13.4062	11.1252	159.068	-552.638
3000	66.1363	-44.697	-755.324	-321.549	31.7972	30.0012	177.724	-528.08
3100	85.4248	-28.753	-773.124	-306.587	50.1882	48.8772	196.38	-503.522

## Sheet: Fig. 1g
field (Oe)	FJH-CW	field (Oe)	Nonmag	field (Oe)	CW
0	-0.12901	0	-0.000299239	0	-9.39714e-05
50	0.29328	50	0.0017	50	-0.000112262
100	0.81925	100	0.00367	100	-0.000172066
150	1.31376	150	0.00552	150	-0.000271389
200	1.77273	200	0.00749	200	-0.0003002
250	2.18059	250	0.00949	250	-0.000370452
300	2.57399	300	0.01129	300	-0.000538877
350	2.93651	350	0.013	350	-0.000592829
400	3.26978	400	0.0146	400	-0.000687248
450	3.60074	450	0.01627	450	-0.000754219
500	3.90051	500	0.01808	500	-0.00086786
700	5.03286	700	0.0239	700	-0.00121
900	6.03877	900	0.02924	900	-0.00118
1100	6.94127	1100	0.03428	1100	-0.00591
1300	7.77814	1300	0.03785	1300	0.00963
1500	8.54136	1500	0.04174	1500	-0.00142
1700	9.24784	1700	0.04524	1700	-0.00119
1900	9.89516	1900	0.04828	1900	-0.00141
2100	10.5052	2100	0.05137	2100	-0.00173
2300	11.0721	2300	0.0539	2300	-0.00144
2500	11.5845	2500	0.0574	2500	-0.00137
3000	12.7393	3000	0.06296	3000	-0.00307
4000	14.4243	4000	0.07174	4000	-0.00391
5000	15.5182	5000	0.07917	5000	-0.0157
6000	16.1969	6000	0.08629	6000	-0.01801
7000	16.6303	7000	0.09139	7000	-0.02187
8000	16.9134	8000	0.09694	8000	-0.02281
9000	17.1183	9000	0.10251	9000	-0.0257
10000	17.2702	10000	0.10722	10000	-0.0279
12000	17.4844	12000	0.11673	12000	-0.03195
14000	17.6346	14000	0.12627	14000	-0.03856
16000	17.7408	16000	0.13593	16000	-0.04076
18000	17.8327	18000	0.14552	18000	-0.04592
20000	17.905	20000	0.1546	20000	-0.05178
18000	17.8207	22000	0.16463	22000	-0.05541
16000	17.7395	24000	0.17366	24000	-0.05952
14000	17.6331	26000	0.18327	26000	-0.06409
12000	17.484	28000	0.19228	28000	-0.06829
10000	17.2728	30000	0.20202	30000	-0.07289
9000	17.1219	32000	0.21122	32000	-0.07816
8000	16.9184	34000	0.22024	34000	-0.0848
7000	16.6333	36000	0.22873	36000	-0.08702
6000	16.2038	38000	0.23841	38000	-0.09588
5000	15.5305	40000	0.24778	40000	-0.09709
4000	14.4608	42000	0.25694	42000	-0.10242
3000	12.8	44000	0.26731	44000	-0.10551
2500	11.6856	46000	0.27522	46000	-0.11134
2000	10.3252	48000	0.28525	48000	-0.11655
1500	8.70485	50000	0.29405	50000	-0.12455
1000	6.7442	48000	0.28519	48000	-0.11937
500	4.28042	46000	0.27574	46000	-0.11269
450	3.99278	44000	0.26626	44000	-0.10763
400	3.69467	42000	0.25699	42000	-0.10364
350	3.39381	40000	0.24729	40000	-0.09929
300	3.05185	38000	0.23814	38000	-0.09468
250	2.71915	36000	0.22883	36000	-0.09171
200	2.36708	34000	0.21958	34000	-0.08513
150	1.98698	32000	0.21015	32000	-0.08062
100	1.56467	30000	0.20103	30000	-0.0756
50	1.1207	28000	0.19104	28000	-0.07085
0	0.61165	26000	0.18187	26000	-0.06645
-50	-0.00648	24000	0.17259	24000	-0.06203
-100	-0.64678	22000	0.16307	22000	-0.05722
-150	-1.20257	20000	0.15368	20000	-0.05239
-200	-1.69518	18000	0.1442	18000	-0.04805
-250	-2.15125	16000	0.13493	16000	-0.04259
-300	-2.55128	14000	0.12517	14000	-0.03841
-350	-2.9326	12000	0.11566	12000	-0.03359
-400	-3.29429	10000	0.10583	10000	-0.02931
-450	-3.63204	9000	0.10075	9000	-0.02635
-500	-3.94973	8000	0.09613	8000	-0.02498
-700	-5.09687	7000	0.0902	7000	-0.02211
-900	-6.12707	6000	0.08554	6000	-0.0198
-1100	-7.02955	5000	0.07913	5000	-0.01737
-1300	-7.86447	4000	0.07114	4000	-0.01389
-1500	-8.62728	3000	0.0194	3000	-0.01131
-1700	-9.33549	2500	0.05619	2500	-0.00276
-1900	-9.9998	2000	0.04926	2000	-0.01107
-2100	-10.5874	1500	0.01035	1500	-0.00973
-2300	-11.1502	1000	0.00851	1000	-0.00612
-2500	-11.6602	500	0.00537	500	-0.00514
-3000	-12.7747	450	0.00595	450	-0.000963037
-4000	-14.4595	400	0.00411	400	-0.00747
-5000	-15.5327	350	0.00383	350	-0.004
-6000	-16.2003	300	0.01645	300	-0.00596
-7000	-16.6305	250	0.01331	250	-0.0036
-8000	-16.9135	200	0.01171	200	-0.00734
-9000	-17.1151	150	0.00144	150	0.00293
-10000	-17.2659	100	-0.00173	100	0.000247856
-12000	-17.4826	50	-0.00137	50	0.00053377
-14000	-17.6263	0	0.00242	0	-0.00172
-16000	-17.7344	-50	-0.00112	-50	-0.00158
-18000	-17.8228	-100	0.00105	-100	-0.00546
-20000	-17.8965	-150	-0.00344	-150	-0.000732832
-18000	-17.8148	-200	0.00652	-200	0.00271
-16000	-17.7305	-250	-0.00832	-250	0.00458
-14000	-17.622	-300	0.00714	-300	-0.00122
-12000	-17.4789	-350	-0.01278	-350	-0.00121
-10000	-17.2365	-400	-0.01196	-400	0.00477
-9000	-17.12	-450	-0.00469	-450	-0.00515
-8000	-16.9206	-500	-0.00474	-500	-0.00666
-7000	-16.6344	-700	-0.02381	-700	-0.00584
-6000	-16.213	-900	-0.00713	-900	0.00101
-5000	-15.538	-1100	-0.03349	-1100	0.000891451
-4000	-13.8586	-1300	-0.03732	-1300	0.00139
-3000	-12.8118	-1500	-0.04148	-1500	-0.01101
-2500	-11.7027	-1700	-0.04485	-1700	0.00769
-2000	-10.342	-1900	-0.04821	-1900	0.00335
-1500	-8.72243	-2100	-0.05034	-2100	-0.01293
-1000	-6.76054	-2300	-0.05408	-2300	0.00144
-500	-4.30582	-2500	-0.05649	-2500	0.00219
-450	-4.01586	-3000	-0.06201	-3000	0.0027
-400	-3.71026	-4000	-0.07086	-4000	0.00259
-350	-3.40781	-5000	-0.08088	-5000	-2.63442e-05
-300	-3.0788	-6000	-0.08595	-6000	0.01682
-250	-2.74631	-7000	-0.09024	-7000	0.02119
-200	-2.3939	-8000	-0.09612	-8000	0.02453
-150	-2.02176	-9000	-0.1015	-9000	0.02655
-100	-1.59694	-10000	-0.10637	-10000	0.02764
-50	-1.1516	-12000	-0.11578	-12000	0.03266
0	-0.62949	-14000	-0.12543	-14000	0.03835
50	-0.02985	-16000	-0.13397	-16000	0.04215
100	0.6037	-18000	-0.14506	-18000	0.04681
150	1.18098	-20000	-0.15465	-20000	0.05188
200	1.67433	-22000	-0.16437	-22000	0.05644
250	2.13187	-24000	-0.17353	-24000	0.06047
300	2.54671	-26000	-0.18274	-26000	0.06614
350	2.93311	-28000	-0.19154	-28000	0.0702
400	3.2812	-30000	-0.20234	-30000	0.07533
450	3.61643	-32000	-0.20996	-32000	0.07848
500	3.9401	-34000	-0.05089	-34000	0.0856
700	5.10051	-36000	-0.22969	-36000	0.09012
900	6.11677	-38000	-0.23952	-38000	0.09376
1100	7.02232	-40000	-0.24862	-40000	0.09813
1300	7.86222	-42000	-0.25767	-42000	0.10518
1500	8.62631	-44000	-0.26686	-44000	0.10804
1700	9.33139	-46000	-0.27731	-46000	0.11306
1900	9.98274	-48000	-0.28612	-48000	0.1175
2100	10.5849	-50000	-0.29483	-50000	0.12229
2300	11.1418	-48000	-0.28466	-48000	0.11922
2500	11.6576	-46000	-0.27584	-46000	0.11365
3000	12.7743	-44000	-0.26653	-44000	0.10878
4000	14.4515	-42000	-0.25764	-42000	0.10391
5000	15.529	-40000	-0.24791	-40000	0.09943
6000	16.2008	-38000	-0.23819	-38000	0.09485
7000	16.6291	-36000	-0.2292	-36000	0.08963
8000	16.9123	-34000	-0.21982	-34000	0.08512
9000	17.1124	-32000	-0.2104	-32000	0.08104
10000	17.2639	-30000	-0.20069	-30000	0.07618
12000	17.1371	-28000	-0.19112	-28000	0.07117
14000	17.6262	-26000	-0.18202	-26000	0.06621
16000	17.7389	-24000	-0.17285	-24000	0.06218
18000	17.8241	-22000	-0.16318	-22000	0.05685
20000	17.9054	-20000	-0.15374	-20000	0.0526
		-18000	-0.14452	-18000	0.04851
		-16000	-0.13505	-16000	0.04302
		-14000	-0.12543	-14000	0.03863
		-12000	-0.11541	-12000	0.03336
		-10000	-0.10673	-10000	0.02891
		-9000	-0.10115	-9000	0.02631
		-8000	-0.09619	-8000	0.02527
		-7000	-0.09054	-7000	0.02215
		-6000	-0.08494	-6000	0.01868
		-5000	-0.0786	-5000	0.01589
		-4000	-0.07144	-4000	0.01492
		-3000	-0.06272	-3000	0.01146
		-2500	-0.05775	-2500	0.00248
		-2000	-0.0495	-2000	0.00993
		-1500	-0.04236	-1500	0.00724
		-1000	-0.03274	-1000	0.00735
		-500	-0.00496	-500	0.00484
		-450	-0.01942	-450	0.00628
		-400	-0.00488	-400	0.00815
		-350	-0.00533	-350	0.00416
		-300	0.01672	-300	0.00627
		-250	-0.00395	-250	0.00272
		-200	-0.01218	-200	0.00466
		-150	-0.01255	-150	0.00623
		-100	-0.00235	-100	0.00407
		-50	-0.00187	-50	0.00535
		0	0.00409	0	0.00307
		50	0.000548237	50	-0.00241
		100	0.0022	100	0.0083
		150	0.00512	150	0.00413
		200	0.0054	200	0.0035
		250	0.00634	250	0.00131
		300	0.00231	300	0.00585
		350	0.00379	350	0.00522
		400	0.01466	400	-0.000600534
		450	0.00408	450	0.00407
		500	0.00517	500	0.00364
		700	0.02303	700	-0.0039
		900	0.00818	900	0.0023
		1100	0.00725	1100	0.00874
		1300	0.03772	1300	-0.00104
		1500	0.04141	1500	-0.000349353
		1700	0.04428	1700	-0.000234457
		1900	0.04933	1900	0.01272
		2100	0.05162	2100	0.01391
		2300	0.05337	2300	0.0141
		2500	0.05628	2500	-0.00255
		3000	0.06163	3000	0.01737
		4000	0.07333	4000	-0.01399
		5000	0.07771	5000	-0.0163
		6000	0.08339	6000	-0.00477
		7000	0.08961	7000	-0.02431
		8000	0.09622	8000	-0.02449
		9000	0.10191	9000	-0.02553
		10000	0.10671	10000	-0.02835
		12000	0.11642	12000	-0.03234
		14000	0.12616	14000	-0.03739
		16000	0.13717	16000	-0.042
		18000	0.14486	18000	-0.0469
		20000	0.15478	20000	-0.05189
		22000	0.16429	22000	-0.05545
		24000	0.17292	24000	-0.0615
		26000	0.18267	26000	-0.06615
		28000	0.19239	28000	-0.06968
		30000	0.20146	30000	-0.07706
		32000	0.21165	32000	-0.08061
		34000	0.22052	34000	-0.08503
		36000	0.2287	36000	-0.08927
		38000	0.23907	38000	-0.09477
		40000	0.24817	40000	-0.09861
		42000	0.25747	42000	-0.10272
		44000	0.26719	44000	-0.10912
		46000	0.27735	46000	-0.11453
		48000	0.28597	48000	-0.11818
		50000	0.29543	50000	-0.12421

## Sheet: Fig. 2b
	Recovery ratio (%)	Standard deviation
Li	96.3379	4.53468
Co	94.1936	3.21171

## Sheet: Fig. 2c
	Recovery ratio (%)	Standard deviation
Li	95.0385	4.1012
Ni	96.4505	5.83392
Co	96.8167	4.40096
Mn	94.0468	3.59226

## Sheet: Fig. 2d
Li recovery ratio	Co recovery ratio	Li recovery ratio	Co recovery ratio	Li recovery ratio	Co recovery ratio
0	85	96.3379	94.1936	99	99
0	100			95	94
93	0.1			88	99
0.53	72			95	95
38	99			98	96

## Sheet: Fig. 2e
		Standard deviation		Standard deviation
Al	90.9165	9.39651	223.479	6.75846
Cu	8.15303	3.62045	18.1814	0.94543
Ni	5.1061	1.09262	7.04136	0.44702
Mn	1.77356	0.61553	0.80577	0.0448

## Sheet: Fig. 2f
		Standard deviation		Standard deviation
Al	66.9154	7.95865	170.072	18.7249
Cu	21.738	1.44708	26.7489	2.87368

[truncated: 13 more sheets: Fig. 3c, Fig. 3d, Fig. 4c, Fig. 4d, Fig. 4e, Fig. 4f, Fig. 4g, Fig. 4h, Fig. 5d, Fig. 5e, Fig. 5f, Fig. 5g, Fig. 5h]
